# Supplementary material for: Genome-Based Taxonomic Classification of Bacteroidetes
Source: Front Microbiol. 2016 Dec 20;7:2003. doi: 10.3389/fmicb.2016.02003 (PMC5167729; doi:10.3389/fmicb.2016.02003)
Supplement: Supplementary file 1 [file DataSheet1.xls]

## Sheet: Main
Domain	Phylum	Class	Subclass	Order	Suborder	Family	Genus	Species	Subspecies	Strain	Genome_ID	GC_Percent	Bio_Project	IMG_OID	SSU	Alt_SSU
Bacteria	Bacteroidetes	Bacteroidia		Bacteroidales		Bacteroidaceae	Bacteroides	Bacteroides helcogenes		Bacteroides helcogenes DSM 20613	13	44.7175	PRJNA41913	649633012	AB200227
Bacteria	Bacteroidetes	Flavobacteriia		Flavobacteriales		Flavobacteriaceae	Capnocytophaga	Capnocytophaga ochracea		Capnocytophaga ochracea DSM 7271	18	39.588	PRJNA29403	644736338	U41350
Bacteria	Bacteroidetes	Flavobacteriia		Flavobacteriales		Flavobacteriaceae	Cellulophaga	Cellulophaga algicola		Cellulophaga algicola DSM 14237	21	33.7662	PRJNA41529	649633031	AF001366
Bacteria	Bacteroidetes	Chitinophagia		Chitinophagales		Chitinophagaceae	Chitinophaga	Chitinophaga pinensis		Chitinophaga pinensis DSM 2588	22	45.2271	PRJNA27951	644736340	AF078775
Bacteria	Verrucomicrobia	Opitutae		Puniceicoccales		Puniceicoccaceae	Coraliomargarita	Coraliomargarita akajimensis		Coraliomargarita akajimensis DSM 45221	24	53.6018	PRJNA33365	646564524	AB266750
Bacteria	Bacteroidetes	Cytophagia		Cytophagales		Cytophagaceae	Dyadobacter	Dyadobacter fermentans		Dyadobacter fermentans DSM 18053	33	51.545	PRJNA20829	644736356	AF137029
Bacteria	Bacteroidetes	Cytophagia		Cytophagales		Cytophagaceae	Leadbetterella	Leadbetterella byssophila		Leadbetterella byssophila DSM 17132	50	40.4136	PRJNA38283	649633063	AY854022
Bacteria	Bacteroidetes	Bacteroidia		Bacteroidales		Porphyromonadaceae	Paludibacter	Paludibacter propionicigenes		Paludibacter propionicigenes DSM 17365	60	38.8567	PRJNA42009	649633080	AB078842
Bacteria	Bacteroidetes	Sphingobacteriia		Sphingobacteriales		Sphingobacteriaceae	Pedobacter	Pedobacter heparinus		Pedobacter heparinus DSM 2366	61	42.0489	PRJNA27949	644736398	AJ438172
Bacteria	Planctomycetes	Planctomycetacia		Planctomycetales		Planctomycetaceae	Pirellula	Pirellula staleyi		Pirellula staleyi DSM 6068	62	57.4647	PRJNA29845	646311948	CP001848
Bacteria	Planctomycetes	Planctomycetacia		Planctomycetales		Planctomycetaceae	Planctopirus	Planctopirus limnophila		Planctopirus limnophila DSM 3776	63	53.6845	PRJNA29411	646564559	X62911
Bacteria	Rhodothermaeota	Rhodothermia		Rhodothermales		Rhodothermaceae	Rhodothermus	Rhodothermus marinus		Rhodothermus marinus DSM 4252	64	64.3039	PRJNA29281	646311949	X80994
Bacteria	Bacteroidetes	Cytophagia		Cytophagales		Cytophagaceae	Spirosoma	Spirosoma linguale		Spirosoma linguale DSM 74	72	50.1489	PRJNA28817	646311954	AM000023
Bacteria	Bacteroidetes	Flavobacteriia		Flavobacteriales		Flavobacteriaceae	Weeksella	Weeksella virosa		Weeksella virosa DSM 16922	89	35.9217	PRJNA50581	650377986	CP002455
Bacteria	Bacteroidetes	Bacteroidia		Bacteroidales		Bacteroidaceae	Bacteroides	Bacteroides coprosuis		Bacteroides coprosuis DSM 18011	91	34.991	PRJNA40779	2503982039	AF319778
Bacteria	Bacteroidetes	Bacteroidia		Bacteroidales		Bacteroidaceae	Bacteroides	Bacteroides salanitronis		Bacteroides salanitronis DSM 18170	92	46.4907	PRJNA40055	649633013	AB253731
Bacteria	Bacteroidetes	Flavobacteriia		Flavobacteriales		Flavobacteriaceae	Cellulophaga	Cellulophaga lytica		Cellulophaga lytica DSM 7489	93	32.1109	PRJNA50743	649633032	CP002534
Bacteria	Bacteroidetes	Bacteroidia		Bacteroidales		Odoribacteraceae	Odoribacter	Odoribacter splanchnicus		Odoribacter splanchnicus DSM 20712	97	43.3585	PRJNA43469	649633078	L16496
Bacteria	Bacteroidetes	Flavobacteriia		Flavobacteriales		Flavobacteriaceae	Riemerella	Riemerella anatipestifer		Riemerella anatipestifer DSM 15868	98	35.0101	PRJNA41989	649633092	U60101
Bacteria	Bacteroidetes	Chitinophagia		Chitinophagales		Saprospiraceae	Haliscomenobacter	Haliscomenobacter hydrossis		Haliscomenobacter hydrossis DSM 1100	103	47.1031	PRJNA48289	2504756004	AJ784892
Bacteria	Bacteroidetes	Flavobacteriia		Flavobacteriales		Crocinitomicaceae	Fluviicola	Fluviicola taffensis		Fluviicola taffensis DSM 16823	108	36.4947	PRJNA47603	2503707007	AF493694
Bacteria	Bacteroidetes	Sphingobacteriia		Sphingobacteriales		Sphingobacteriaceae	Pseudopedobacter	Pseudopedobacter saltans		Pseudopedobacter saltans DSM 12145	110	36.5826	PRJNA49337	649633082	CP002545
Bacteria	Bacteroidetes	Cytophagia		Cytophagales		Cytophagaceae	Runella	Runella slithyformis		Runella slithyformis DSM 19594	119	46.5897	PRJNA49125	2505679030	M62786
Bacteria	Bacteroidetes	Flavobacteriia		Flavobacteriales		Flavobacteriaceae	Muricauda	Muricauda ruestringensis		Muricauda ruestringensis DSM 13258	122	41.358	PRJNA52467	2505679007	AF218782
Bacteria	Bacteroidetes	Cytophagia		Cytophagales		Flammeovirgaceae	Marivirga	Marivirga tractuosa		Marivirga tractuosa DSM 4126	134	35.5168	PRJNA37901	649633065	AB078072
Bacteria	Bacteroidetes	Flavobacteriia		Flavobacteriales		Cryomorphaceae	Owenweeksia	Owenweeksia hongkongensis		Owenweeksia hongkongensis DSM 17368	137	40.2335	PRJNA65297	2508501098	AB125062
Bacteria	Bacteroidetes	Bacteroidia		Bacteroidales		Prevotellaceae	Prevotella	Prevotella multisaccharivorax		Prevotella multisaccharivorax DSM 17128	138	48.306	PRJNA41513	2503754046	AB200414
Bacteria	Bacteroidetes	Bacteroidia		Bacteroidales		Porphyromonadaceae	Porphyromonas	Porphyromonas asaccharolytica		Porphyromonas asaccharolytica DSM 20707	184	52.4682	PRJNA51745	2504756018	CP002689
Bacteria	Bacteroidetes	Bacteroidia		Bacteroidales		Porphyromonadaceae	Parabacteroides	Parabacteroides distasonis		Parabacteroides distasonis ATCC 8503	185	45.0596	PRJNA13485		AB238922
Bacteria	Bacteroidetes	Bacteroidia		Bacteroidales		Porphyromonadaceae	Tannerella	Tannerella forsythia		Tannerella forsythia ATCC 43037	186	46.976	PRJNA319		AB035460
Bacteria	Bacteroidetes	Bacteroidia		Bacteroidales		Porphyromonadaceae	Porphyromonas	Porphyromonas gingivalis		Porphyromonas gingivalis ATCC 33277	187	48.3593	PRJDA19051		AB035459
Bacteria	Bacteroidetes	Bacteroidia		Bacteroidales		Prevotellaceae	Prevotella	Prevotella melaninogenica		Prevotella melaninogenica ATCC 25845	188	40.9833	PRJNA31383		CP002122
Bacteria	Bacteroidetes	Bacteroidia		Bacteroidales		Bacteroidaceae	Bacteroides	Bacteroides thetaiotaomicron		Bacteroides thetaiotaomicron VPI 5482	190	42.8603	PRJNA399		AE015928
Bacteria	Bacteroidetes	Bacteroidia		Bacteroidales		Bacteroidaceae	Bacteroides	Bacteroides vulgatus		Bacteroides vulgatus ATCC 8482	191	42.2015	PRJNA13378		AJ867050
Bacteria	Bacteroidetes	Bacteroidia		Bacteroidales		Prevotellaceae	Prevotella	Prevotella dentalis		Prevotella dentalis DSM 3688	192	55.8524	PRJNA56077	2509276066	X81876
Bacteria	Bacteroidetes	Bacteroidia		Bacteroidales		Rikenellaceae	Alistipes	Alistipes finegoldii		Alistipes finegoldii DSM 17242	193	56.6457	PRJNA40775	2509601035	AY643083
Bacteria	Bacteroidetes	Flavobacteriia		Flavobacteriales		Flavobacteriaceae	Aequorivita	Aequorivita sublithincola		Aequorivita sublithincola DSM 14238	194	36.1913	PRJNA46631	2509276063	AF170749
Bacteria	Bacteroidetes	Flavobacteriia		Flavobacteriales		Flavobacteriaceae	Croceibacter	Croceibacter atlanticus		Croceibacter atlanticus HTCC2559	195	33.9	PRJNA13570		CP002046
Bacteria	Bacteroidetes	Flavobacteriia		Flavobacteriales		Flavobacteriaceae	Ornithobacterium	Ornithobacterium rhinotracheale		Ornithobacterium rhinotracheale DSM 15997	196	37.2176	PRJNA50745	2509601001	U87101
Bacteria	Bacteroidetes	Flavobacteriia		Flavobacteriales		Flavobacteriaceae	Psychroflexus	Psychroflexus torquis		Psychroflexus torquis ATCC 700755	197	34.5253	PRJNA13542		U85881
Bacteria	Bacteroidetes	Flavobacteriia		Flavobacteriales		Flavobacteriaceae	Robiginitalea	Robiginitalea biformata		Robiginitalea biformata HTCC2501	198	55.2933	PRJNA13461		CP001712
Bacteria	Bacteroidetes	Flavobacteriia		Flavobacteriales		Flavobacteriaceae	Zunongwangia	Zunongwangia profunda		Zunongwangia profunda SM-A87	199	36.2185	PRJNA38641		DQ855467
Bacteria	Bacteroidetes	Chitinophagia		Chitinophagales		Chitinophagaceae	Niastella	Niastella koreensis		Niastella koreensis DSM 17620	200	44.8697	PRJNA42711	2506520016	DQ244077
Bacteria	Bacteroidetes	Cytophagia		Cytophagales		Cyclobacteriaceae	Belliella	Belliella baltica		Belliella baltica DSM 15883	201	36.8131	PRJNA50619	2509276058	AJ564643
Bacteria	Bacteroidetes	Cytophagia		Cytophagales		Cyclobacteriaceae	Cyclobacterium	Cyclobacterium marinum		Cyclobacterium marinum DSM 745	202	38.1461	PRJNA51773	2506381023	AY533665
Bacteria	Bacteroidetes	Cytophagia		Cytophagales		Cyclobacteriaceae	Echinicola	Echinicola vietnamensis		Echinicola vietnamensis DSM 17526	203	44.7537	PRJNA65035	2509276020	DQ645421
Bacteria	Bacteroidetes	Cytophagia		Cytophagales		Cytophagaceae	Cytophaga	Cytophaga hutchinsonii		Cytophaga hutchinsonii ATCC 33406	204	38.8465	PRJNA54		CP000383
Bacteria	Bacteroidetes	Cytophagia		Cytophagales		Cytophagaceae	Emticicia	Emticicia oligotrophica		Emticicia oligotrophica DSM 17448	205	35.5831	PRJNA60431	2506485001	AY904352
Bacteria	Bacteroidetes	Sphingobacteriia		Sphingobacteriales		Sphingobacteriaceae	Solitalea	Solitalea canadensis		Solitalea canadensis DSM 3403	206	37.3085	PRJNA60421	2509276062	AB078046
Bacteria	Bacteroidetes	Cytophagia		Cytophagales		Cytophagaceae	Flexibacter	Flexibacter litoralis		Flexibacter litoralis DSM 6794	207	30.6718	PRJNA51775	2509276059	AB078056
Bacteria	Rhodothermaeota	Rhodothermia		Rhodothermales		Salinibacteraceae	Salinibacter	Salinibacter ruber		Salinibacter ruber DSM 13855	208	66.1348	PRJNA16159		CP000159
Bacteria	Chlorobi	Chlorobia		Chlorobiales		Chlorobiaceae	Chlorobaculum	Chlorobaculum tepidum		Chlorobaculum tepidum TLS	217	56.5298	PRJNA302		M58468
Bacteria	Chlorobi	Chlorobia		Chlorobiales		Chlorobiaceae	Chlorobium	Chlorobium clathratiforme		Chlorobium clathratiforme BU 1	218	48.0776	PRJNA13011		Y08108
Bacteria	Chlorobi	Chlorobia		Chlorobiales		Chlorobiaceae	Chlorobium	Chlorobium limicola		Chlorobium limicola DSM 245	219	51.3168	PRJNA12606		CP001097
Bacteria	Chlorobi	Chlorobia		Chlorobiales		Chlorobiaceae	Chlorobium	Chlorobium luteolum		Chlorobium luteolum DSM 273	220	57.33	PRJNA13012		CP000096
Bacteria	Chlorobi	Chlorobia		Chlorobiales		Chlorobiaceae	Chlorobium	Chlorobium phaeobacteroides		Chlorobium phaeobacteroides DSM 266	221	48.3514	PRJNA12609		CP000492
Bacteria	Chlorobi	Chlorobia		Chlorobiales		Chlorobiaceae	Chloroherpeton	Chloroherpeton thalassium		Chloroherpeton thalassium ATCC 35110	222	45.0389	PRJNA29215		AF170103
Bacteria	Chlorobi	Chlorobia		Chlorobiales		Chlorobiaceae	Prosthecochloris	Prosthecochloris aestuarii		Prosthecochloris aestuarii DSM 271	223	50.1051	PRJNA12749		CP001108
Bacteria	Ignavibacteriae	Ignavibacteria		Ignavibacteriales		Ignavibacteriaceae	Ignavibacterium	Ignavibacterium album		Ignavibacterium album JCM 16511	224	33.9331	PRJNA61811		AB478415
Bacteria	Planctomycetes	Planctomycetacia		Planctomycetales		Planctomycetaceae	Rubinisphaera	Rubinisphaera brasiliensis		Rubinisphaera brasiliensis DSM 5305	326	56.4486	PRJNA47863	649633083	CP002546
Bacteria	Planctomycetes	Planctomycetacia		Planctomycetales		Planctomycetaceae	Rhodopirellula	Rhodopirellula baltica		Rhodopirellula baltica SH 1	327	55.4033	PRJNA413		BX294149
Bacteria	Planctomycetes	Planctomycetacia		Planctomycetales		Planctomycetaceae	Singulisphaera	Singulisphaera acidiphila		Singulisphaera acidiphila DSM 18658	328	62.2335	PRJNA52461	2509601004	AM850678
Bacteria	Planctomycetes	Phycisphaerae		Phycisphaerales		Phycisphaeraceae	Phycisphaera	Phycisphaera mikurensis		Phycisphaera mikurensis NBRC 102666	329	73.2189	PRJDB46		AB447464
Bacteria	Bacteroidetes	Bacteroidia		Bacteroidales		Bacteroidaceae	Bacteroides	Bacteroides xylanisolvens		Bacteroides xylanisolvens XB1A	415	41.8947	PRJNA39177		AM230650
Bacteria	Verrucomicrobia	Verrucomicrobiae		Verrucomicrobiales		Akkermansiaceae	Akkermansia	Akkermansia muciniphila		Akkermansia muciniphila ATCC BAA-835	636	55.7624	PRJNA20089		AY271254
Bacteria	Verrucomicrobia	Opitutae		Opitutales		Opitutaceae	Opitutus	Opitutus terrae		Opitutus terrae PB90-1	637	65.3411	PRJNA19989		AJ229235
Bacteria	Bacteroidetes	Bacteroidia		Bacteroidales		Rikenellaceae	Alistipes	Alistipes shahii		Alistipes shahii WAL 8301	800	57.5575	PRJNA45913		AY974072
Bacteria	Bacteroidetes	Bacteroidia		Bacteroidales		Prevotellaceae	Prevotella	Prevotella bivia		Prevotella bivia DSM 20514	826	39.86	PRJNA50753	2509601036	L16475
Bacteria	Bacteroidetes	Bacteroidia		Bacteroidales		Bacteroidaceae	Bacteroides	Bacteroides caccae		Bacteroides caccae ATCC 43185	827	41.8989	PRJNA18163		X83951
Bacteria	Bacteroidetes	Bacteroidia		Bacteroidales		Bacteroidaceae	Bacteroides	Bacteroides intestinalis		Bacteroides intestinalis DSM 17393	829	42.706	PRJNA20523		AB214328
Bacteria	Bacteroidetes	Sphingobacteriia		Sphingobacteriales		Sphingobacteriaceae	Mucilaginibacter	Mucilaginibacter paludis		Mucilaginibacter paludis DSM 18603	833	42.8582	PRJNA43733	2506520020	AM490402
Bacteria	Bacteroidetes	Bacteroidia		Bacteroidales		Prevotellaceae	Prevotella	Prevotella buccae		Prevotella buccae ATCC 33574	891	51.0135	PRJNA51491		L16477
Bacteria	Bacteroidetes	Bacteroidia		Bacteroidales		Bacteroidaceae	Bacteroides	Bacteroides clarus		Bacteroides clarus YIT 12056	892	45.3776	PRJNA48509		AB490801
Bacteria	Bacteroidetes	Bacteroidia		Bacteroidales		Bacteroidaceae	Bacteroides	Bacteroides eggerthii		Bacteroides eggerthii DSM 20697	893	44.584	PRJNA27827		AB050107
Bacteria	Bacteroidetes	Bacteroidia		Bacteroidales		Prevotellaceae	Prevotella	Prevotella oralis		Prevotella oralis ATCC 33269	896	44.5278	PRJNA51495		AY323522
Bacteria	Bacteroidetes	Bacteroidia		Bacteroidales		Bacteroidaceae	Bacteroides	Bacteroides plebeius		Bacteroides plebeius DSM 17135	897	44.3128	PRJNA27829		AB200217
Bacteria	Bacteroidetes	Bacteroidia		Bacteroidales		Rikenellaceae	Alistipes	Alistipes putredinis		Alistipes putredinis DSM 17216	898	53.268	PRJNA19655		L16497
Bacteria	Bacteroidetes	Bacteroidia		Bacteroidales		Bacteroidaceae	Bacteroides	Bacteroides stercoris		Bacteroides stercoris ATCC 43183	899	45.8254	PRJNA19859		X83953
Bacteria	Bacteroidetes	Bacteroidia		Bacteroidales		Prevotellaceae	Prevotella	Prevotella marshii		Prevotella marshii DSM 16973	900	47.465	PRJNA50531		AF481227
Bacteria	Bacteroidetes	Bacteroidia		Bacteroidales		Prevotellaceae	Prevotella	Prevotella multiformis		Prevotella multiformis DSM 16608	901	51.5986	PRJNA53055		AB182483
Bacteria	Bacteroidetes	Bacteroidia		Bacteroidales		Prevotellaceae	Prevotella	Prevotella nigrescens		Prevotella nigrescens ATCC 33563	902	42.581	PRJNA64737		X73963
Bacteria	Bacteroidetes	Bacteroidia		Bacteroidales		Prevotellaceae	Alloprevotella	Alloprevotella tannerae		Alloprevotella tannerae ATCC 51259	903	46.558	PRJNA33153		AJ005634
Bacteria	Bacteroidetes	Bacteroidia		Bacteroidales		Rikenellaceae	Alistipes	Alistipes indistinctus		Alistipes indistinctus YIT 12060	904	54.7548	PRJNA46373		AB490804
Bacteria	Bacteroidetes	Flavobacteriia		Flavobacteriales		Flavobacteriaceae	Chryseobacterium	Chryseobacterium gleum		Chryseobacterium gleum ATCC 35910	905	36.8144	PRJNA30953		AM232812
Bacteria	Bacteroidetes	Sphingobacteriia		Sphingobacteriales		Sphingobacteriaceae	Sphingobacterium	Sphingobacterium spiritivorum		Sphingobacterium spiritivorum ATCC 33861	906	39.8058	PRJNA31531		EF090267
Bacteria	Bacteroidetes	Flavobacteriia		Flavobacteriales		Flavobacteriaceae	Kordia	Kordia algicida		Kordia algicida OT-1	907	34.2634	PRJNA19315		AY195836
Bacteria	Bacteroidetes	Bacteroidia		Bacteroidales		Bacteroidaceae	Bacteroides	Bacteroides fragilis		Bacteroides fragilis NCTC 9343	975	43.1142	PRJNA46		CR626927
Bacteria	Bacteroidetes	Flavobacteriia		Flavobacteriales		Flavobacteriaceae	Flavobacterium	Flavobacterium johnsoniae		Flavobacterium johnsoniae ATCC 17061	979	34.1129	PRJNA16082		AM230489
Bacteria	Bacteroidetes	Chitinophagia		Chitinophagales		Chitinophagaceae	Niabella	Niabella soli		Niabella soli DSM 19437	1010	45.2375	PRJNA61269	2506783006	EF592608
Bacteria	Bacteroidetes	Bacteroidia		Bacteroidales		Porphyromonadaceae	Barnesiella	Barnesiella viscericola		Barnesiella viscericola DSM 18177	1014	51.6699	PRJNA51771	2509276067	AB267809
Bacteria	Bacteroidetes	Flavobacteriia		Flavobacteriales		Flavobacteriaceae	Flavobacterium	Flavobacterium indicum		Flavobacterium indicum GPTSA100-9	1049	31.3836	PRJEA73387		AY904351
Bacteria	Bacteroidetes	Cytophagia		Cytophagales		Hymenobacteraceae	Hymenobacter	Hymenobacter roseosalivarius		Hymenobacter roseosalivarius DSM 11622	1055	56.3844	PRJNA38115	2502422321	Y18833
Bacteria	Bacteroidetes	Cytophagia		Cytophagales		Hymenobacteraceae	Pontibacter	Pontibacter actiniarum		Pontibacter actiniarum DSM 19842	1056	53.1376	PRJNA43369	2502545039	AY989908
Bacteria	Bacteroidetes	Cytophagia		Cytophagales		Cyclobacteriaceae	Aquiflexum	Aquiflexum balticum		Aquiflexum balticum DSM 16537	1064	39.3885	PRJNA48069	2506520046	AJ744861
Bacteria	Bacteroidetes	Flavobacteriia		Flavobacteriales		Flavobacteriaceae	Myroides	Myroides odoratus		Myroides odoratus DSM 2801	1065	35.8102	PRJNA61389	2506520050	M58777
Bacteria	Bacteroidetes	Flavobacteriia		Flavobacteriales		Flavobacteriaceae	Gillisia	Gillisia limnaea		Gillisia limnaea DSM 15749	1067	37.6146	PRJNA50579	2506783053	AJ440991
Bacteria	Bacteroidetes	Bacteroidia		Bacteroidales		Marinilabiliaceae	Alkaliflexus	Alkaliflexus imshenetskii		Alkaliflexus imshenetskii DSM 15055	1070	42.7089	PRJNA63507	2509276023	AJ784993
Bacteria	Bacteroidetes	Flavobacteriia		Flavobacteriales		Flavobacteriaceae	Joostella	Joostella marina		Joostella marina DSM 19592	1071	33.5949	PRJNA65069	2509276026	EF660761
Bacteria	Bacteroidetes	Bacteroidia		Bacteroidales		Rikenellaceae	Rikenella	Rikenella microfusus		Rikenella microfusus DSM 15922	1074	57.0046	PRJNA51795	2509601020	L16498
Bacteria	Bacteroidetes	Bacteroidia		Bacteroidales		Marinilabiliaceae	Saccharicrinis	Saccharicrinis fermentans		Saccharicrinis fermentans DSM 9555	1076	37.563	PRJNA50819	2509601038	M58766
Bacteria	Bacteroidetes	Cytophagia		Cytophagales		Cytophagaceae	Flectobacillus	Flectobacillus major		Flectobacillus major DSM 103	1077	37.7699	PRJNA63323	2509601041	M62787
Bacteria	Bacteroidetes	Cytophagia		Cytophagales		Hymenobacteraceae	Adhaeribacter	Adhaeribacter aquaticus		Adhaeribacter aquaticus DSM 16391	1086	39.6474	PRJNA76501	2511231049	AJ626894
Bacteria	Bacteroidetes	Flavobacteriia		Flavobacteriales		Flavobacteriaceae	Flavobacterium	Flavobacterium antarcticum		Flavobacterium antarcticum DSM 19726	1089	34.9688	PRJNA163029	2513237111	AY581113
Bacteria	Bacteroidetes	Flavobacteriia		Flavobacteriales		Flavobacteriaceae	Capnocytophaga	Capnocytophaga cynodegmi		Capnocytophaga cynodegmi DSM 19736	1099	34.3991	PRJNA163027	2513237123	AY643076
Bacteria	Bacteroidetes	Bacteroidia		Bacteroidales		Prevotellaceae	Prevotella	Prevotella nanceiensis		Prevotella nanceiensis DSM 19126	1101	38.3678	PRJNA165427	2514885007	AY957555
Bacteria	Bacteroidetes	Bacteroidia		Bacteroidales		Odoribacteraceae	Butyricimonas	Butyricimonas synergistica		Butyricimonas synergistica DSM 23225	1120	44.8392	PRJNA165367	2515154026	AB443948
Bacteria	Bacteroidetes	Sphingobacteriia		Sphingobacteriales		Sphingobacteriaceae	Olivibacter	Olivibacter sitiensis		Olivibacter sitiensis DSM 17696	1121	44.634	PRJNA165253	2515154027	DQ421387
Bacteria	Bacteroidetes	Chitinophagia		Chitinophagales		Saprospiraceae	Lewinella	Lewinella cohaerens		Lewinella cohaerens DSM 23179	1124	44.9975	PRJNA165399	2515154030	AF039292
Bacteria	Bacteroidetes	Chitinophagia		Chitinophagales		Saprospiraceae	Lewinella	Lewinella persica		Lewinella persica DSM 23188	1130	51.577	PRJNA169708	2515154070	AF039295
Bacteria	Bacteroidetes	Bacteroidia		Bacteroidales		Prevotellaceae	Prevotella	Prevotella paludivivens		Prevotella paludivivens DSM 17968	1132	37.3215	PRJNA169717	2515154072	AB078827
Bacteria	Bacteroidetes	Bacteroidia		Bacteroidales		Bacteroidaceae	Bacteroides	Bacteroides massiliensis		Bacteroides massiliensis DSM 17679	1134	42.7483	PRJNA169707	2515154074	AY126616
Bacteria	Bacteroidetes	Cytophagia		Cytophagales		Cyclobacteriaceae	Echinicola	Echinicola pacifica		Echinicola pacifica DSM 19836	1142	43.8191	PRJNA169722	2515154083	DQ185611
Bacteria	Bacteroidetes	Cytophagia		Cytophagales		Hymenobacteraceae	Pontibacter	Pontibacter roseus		Pontibacter roseus DSM 17521	1143	52.6574	PRJNA169723	2515154084	AM049256
Bacteria	Bacteroidetes	Bacteroidia		Bacteroidales		Porphyromonadaceae	Dysgonomonas	Dysgonomonas mossii		Dysgonomonas mossii DSM 22836	1144	37.4735	PRJNA169721	2515154085	AJ319867
Bacteria	Bacteroidetes	Bacteroidia		Bacteroidales		Porphyromonadaceae	Porphyromonas	Porphyromonas somerae		Porphyromonas somerae DSM 23386	1150	47.0562	PRJNA165425	2515154109	AY968205
Bacteria	Bacteroidetes	Bacteroidia		Bacteroidales		Porphyromonadaceae	Porphyromonas	Porphyromonas levii		Porphyromonas levii DSM 23370	1151	45.6894	PRJNA165421	2515154110	L16493
Bacteria	Bacteroidetes	Cytophagia		Cytophagales		Cytophagaceae	Spirosoma	Spirosoma luteum		Spirosoma luteum DSM 19990	1159	50.7277	PRJNA169825	2515154133	EF451726
Bacteria	Bacteroidetes	Cytophagia		Cytophagales		Flammeovirgaceae	Flexithrix	Flexithrix dorotheae		Flexithrix dorotheae DSM 6795	1167	36.3442	PRJNA165391	2515154145	AB078077
Bacteria	Bacteroidetes	Cytophagia		Cytophagales		Cytophagaceae	Cytophaga	Cytophaga aurantiaca		Cytophaga aurantiaca DSM 3654	1168	37.0746	PRJNA165383	2515154146	D12658
Bacteria	Bacteroidetes	Cytophagia		Cytophagales		Cytophagaceae	Spirosoma	Spirosoma spitsbergense		Spirosoma spitsbergense DSM 19989	1170	50.4118	PRJNA169826	2515154151	EF451725
Bacteria	Rhodothermaeota	Balneolia		Balneolales		Balneolaceae	Balneola	Balneola vulgaris		Balneola vulgaris DSM 17893	1171	39.7753	PRJNA169824	2515154152	AY576749
Bacteria	Rhodothermaeota	Balneolia		Balneolales		Balneolaceae	Gracilimonas	Gracilimonas tropica		Gracilimonas tropica DSM 19535	1177	42.9454	PRJNA169820	2515154158	EF988655
Bacteria	Bacteroidetes	Bacteroidia		Bacteroidales		Prevotellaceae	Prevotella	Prevotella micans		Prevotella micans DSM 21469	1178	45.4967	PRJNA169761	2515154159	AF481228
Bacteria	Bacteroidetes	Cytophagia		Cytophagales		Cytophagaceae	Spirosoma	Spirosoma panaciterrae		Spirosoma panaciterrae DSM 21099	1182	48.9051	PRJNA169822	2515154167	EU370956
Bacteria	Bacteroidetes	Chitinophagia		Chitinophagales		Chitinophagaceae	Niabella	Niabella aurantiaca		Niabella aurantiaca DSM 17617	1185	48.6355	PRJNA169829	2515154175	DQ457019
Bacteria	Bacteroidetes	Chitinophagia		Chitinophagales		Chitinophagaceae	Segetibacter	Segetibacter koreensis		Segetibacter koreensis DSM 18137	1196	37.4147	PRJNA169823	2516143113	AB267478
Bacteria	Bacteroidetes	Bacteroidia		Bacteroidales		Bacteroidaceae	Bacteroides	Bacteroides propionicifaciens		Bacteroides propionicifaciens DSM 19291	1206	37.9997	PRJNA169763	2517093002	AB264625
Bacteria	Bacteroidetes	Bacteroidia		Bacteroidales		Porphyromonadaceae	Porphyromonas	Porphyromonas bennonis		Porphyromonas bennonis DSM 23058	1207	56.3218	PRJNA169760	2517093003	EU414673
Bacteria	Bacteroidetes	Bacteroidia		Bacteroidales		Porphyromonadaceae	Porphyromonas	Porphyromonas macacae		Porphyromonas macacae DSM 20710	1210	43.6088	PRJNA165423	2517093006	L16494
Bacteria	Rhodothermaeota	Rhodothermia		Rhodothermales		Salinibacteraceae	Salisaeta	Salisaeta longa		Salisaeta longa DSM 21114	1211	63.4694	PRJNA84369	2517093009	EU426570
Bacteria	Bacteroidetes	Cytophagia		Cytophagales		Cytophagaceae	Rudanella	Rudanella lutea		Rudanella lutea DSM 19387	1214	54.3513	PRJNA81941	2517093013	EF635010
Bacteria	Bacteroidetes	Flavobacteriia		Flavobacteriales		Flavobacteriaceae	Riemerella	Riemerella columbina		Riemerella columbina DSM 16469	1218	35.9965	PRJNA174178	2517434010	AF181448
Bacteria	Bacteroidetes	Bacteroidia		Bacteroidales		Bacteroidaceae	Bacteroides	Bacteroides barnesiae		Bacteroides barnesiae DSM 18169	1221	46.8625	PRJNA174979	2517572120	AB253726
Bacteria	Bacteroidetes	Bacteroidia		Bacteroidales		Rikenellaceae	Alistipes	Alistipes onderdonkii		Alistipes onderdonkii DSM 19147	1230	57.8462	PRJNA174975	2517572213	AY974071
Bacteria	Bacteroidetes	Bacteroidia		Bacteroidales		Prevotellaceae	Prevotella	Prevotella oris		Prevotella oris DSM 18711	1234	43.837	PRJNA178048	2517572237	L16474
Bacteria	Bacteroidetes	Bacteroidia		Bacteroidales		Prevotellaceae	Prevotella	Prevotella veroralis		Prevotella veroralis DSM 19559	1235	41.8048	PRJNA178044	2517572238	L16473
Bacteria	Bacteroidetes	Bacteroidia		Bacteroidales		Porphyromonadaceae	Porphyromonas	Porphyromonas gulae		Porphyromonas gulae DSM 15663	1250	48.6095	PRJNA181368	2518645603	AF208290
Bacteria	Bacteroidetes	Bacteroidia		Bacteroidales		Prevotellaceae	Prevotella	Prevotella loescheii		Prevotella loescheii DSM 19665	1251	46.6225	PRJNA181369	2518645604	AY836508
Bacteria	Verrucomicrobia	Verrucomicrobiae		Verrucomicrobiales		Rubritaleaceae	Rubritalea	Rubritalea marina		Rubritalea marina DSM 17716	1253	51.5596	PRJNA181370	2518645606	DQ302104
Bacteria	Bacteroidetes	Bacteroidia		Bacteroidales		Porphyromonadaceae	Proteiniphilum	Proteiniphilum acetatigenes		Proteiniphilum acetatigenes DSM 18083	1259	43.1458	PRJNA182436	2518645612	AY742226
Bacteria	Bacteroidetes	Flavobacteriia		Flavobacteriales		Flavobacteriaceae	Psychroflexus	Psychroflexus tropicus		Psychroflexus tropicus DSM 15496	1260	36.5493	PRJNA182437	2518645613	AF513434
Bacteria	Bacteroidetes	Bacteroidia		Bacteroidales		Prevotellaceae	Prevotella	Prevotella amnii		Prevotella amnii DSM 23384	1262	36.5649	PRJNA182435	2518645615	AM422125
Bacteria	Bacteroidetes	Flavobacteriia		Flavobacteriales		Flavobacteriaceae	Flavobacterium	Flavobacterium rivuli		Flavobacterium rivuli DSM 21788	1274	39.6264	PRJNA182404	2519103183	AM934661
Bacteria	Bacteroidetes	Cytophagia		Cytophagales		Cyclobacteriaceae	Rhodonellum	Rhodonellum psychrophilum		Rhodonellum psychrophilum DSM 17998	1293	41.8285	PRJNA183058	2519899653	DQ112660
Bacteria	Bacteroidetes	Bacteroidia		Bacteroidales		Bacteroidaceae	Bacteroides	Bacteroides gallinarum		Bacteroides gallinarum DSM 18171	1299	47.7024	PRJNA174174	2519899680	AB253732
Bacteria	Bacteroidetes	Cytophagia		Cytophagales		Hymenobacteraceae	Hymenobacter	Hymenobacter aerophilus		Hymenobacter aerophilus DSM 13606	1319	62.0865	PRJNA187098	2521172633	AJ276901
Bacteria	Bacteroidetes	Bacteroidia		Bacteroidales		Prevotellaceae	Prevotella	Prevotella maculosa		Prevotella maculosa DSM 19339	1324	47.3895	PRJNA187117	2521172638	EF534314
Bacteria	Bacteroidetes	Flavobacteriia		Flavobacteriales		Flavobacteriaceae	Empedobacter	Empedobacter brevis		Empedobacter brevis ATCC 43319	1330	32.7615	PRJNA187932	2521172654	AM177497
Bacteria	Bacteroidetes	Flavobacteriia		Flavobacteriales		Flavobacteriaceae	Salinimicrobium	Salinimicrobium terrae		Salinimicrobium terrae DSM 17865	1338	40.3601	PRJNA187101	2522125157	EU135614
Bacteria	Bacteroidetes	Cytophagia		Cytophagales		Cytophagaceae	Dyadobacter	Dyadobacter beijingensis		Dyadobacter beijingensis DSM 21582	1339	52.0844	PRJNA187097	2522125168	DQ335125
Bacteria	Bacteroidetes	Flavobacteriia		Flavobacteriales		Flavobacteriaceae	Flavobacterium	Flavobacterium soli		Flavobacterium soli DSM 19725	1350	36.089	PRJNA185591	2522572162	DQ178976
Bacteria	Bacteroidetes	Flavobacteriia		Flavobacteriales		Flavobacteriaceae	Eudoraea	Eudoraea adriatica		Eudoraea adriatica DSM 19308	1360	38.2523	PRJNA185587	2522572201	AM745437
Bacteria	Bacteroidetes	Bacteroidia		Bacteroidales		Prevotellaceae	Prevotella	Prevotella intermedia		Prevotella intermedia DSM 20706	1364	43.3319	PRJNA185645	2523231016	AB547686
Bacteria	Bacteroidetes	Cytophagia		Cytophagales		Cyclobacteriaceae	Algoriphagus	Algoriphagus vanfongensis		Algoriphagus vanfongensis DSM 17529	1365	42.8219	PRJNA185543	2523231017	EF392675
Bacteria	Bacteroidetes	Flavobacteriia		Flavobacteriales		Flavobacteriaceae	Arenibacter	Arenibacter certesii		Arenibacter certesii DSM 19833	1367	37.6743	PRJNA185549	2523231023	AY271622
Bacteria	Bacteroidetes	Sphingobacteriia		Sphingobacteriales		Sphingobacteriaceae	Pedobacter	Pedobacter oryzae		Pedobacter oryzae DSM 19973	1375	37.7793	PRJNA185613	2523231054	EU109726
Bacteria	Bacteroidetes	Flavobacteriia		Flavobacteriales		Flavobacteriaceae	Gelidibacter	Gelidibacter mesophilus		Gelidibacter mesophilus DSM 14095	1378	36.852	PRJNA185617	2523231061	AJ344133
Bacteria	Bacteroidetes	Flavobacteriia		Flavobacteriales		Flavobacteriaceae	Mesonia	Mesonia mobilis		Mesonia mobilis DSM 19841	1380	35.1814	PRJNA185643	2523231063	DQ367409
Bacteria	Bacteroidetes	Cytophagia		Cytophagales		Cyclobacteriaceae	Algoriphagus	Algoriphagus terrigena		Algoriphagus terrigena DSM 22685	1381	47.8338	PRJNA185542	2523231064	DQ178979
Bacteria	Bacteroidetes	Chitinophagia		Chitinophagales		Chitinophagaceae	Terrimonas	Terrimonas ferruginea		Terrimonas ferruginea DSM 30193	1391	48.0833	PRJNA188901	2523533530	AM230484
Bacteria	Bacteroidetes	Flavobacteriia		Flavobacteriales		Flavobacteriaceae	Tenacibaculum	Tenacibaculum ovolyticum		Tenacibaculum ovolyticum DSM 18103	1392	29.5482	PRJNA188811	2523533531	AB078058
Bacteria	Bacteroidetes	Flavobacteriia		Flavobacteriales		Flavobacteriaceae	Chryseobacterium	Chryseobacterium daeguense		Chryseobacterium daeguense DSM 19388	1397	36.1359	PRJNA188852	2523533536	EF076759
Bacteria	Bacteroidetes	Cytophagia		Cytophagales		Cytophagaceae	Flexibacter	Flexibacter roseolus		Flexibacter roseolus DSM 9546	1401	42.1758	PRJNA185583	2523533540	AB078062
Bacteria	Bacteroidetes	Flavobacteriia		Flavobacteriales		Flavobacteriaceae	Chryseobacterium	Chryseobacterium gregarium		Chryseobacterium gregarium DSM 19109	1409	39.3205	PRJNA188853	2523533548	AM773820
Bacteria	Bacteroidetes	Flavobacteriia		Flavobacteriales		Flavobacteriaceae	Flavobacterium	Flavobacterium frigidarium		Flavobacterium frigidarium DSM 17623	1411	34.0777	PRJNA188896	2523533550	AF162266
Bacteria	Bacteroidetes	Cytophagia		Cytophagales		Cyclobacteriaceae	Algoriphagus	Algoriphagus mannitolivorans		Algoriphagus mannitolivorans DSM 15301	1414	42.7277	PRJNA185541	2523533553	AY264838
Bacteria	Bacteroidetes	Sphingobacteriia		Sphingobacteriales		Sphingobacteriaceae	Pedobacter	Pedobacter glucosidilyticus		Pedobacter glucosidilyticus DSM 23534	1424	34.381	PRJNA188803	2523533576	EU585748
Bacteria	Bacteroidetes	Flavobacteriia		Flavobacteriales		Flavobacteriaceae	Flavobacterium	Flavobacterium denitrificans		Flavobacterium denitrificans DSM 15936	1425	34.0545	PRJNA188893	2523533577	AJ318907
Bacteria	Bacteroidetes	Cytophagia		Cytophagales		Thermonemataceae	Thermonema	Thermonema rossianum		Thermonema rossianum DSM 10300	1438	48.7827	PRJNA195851	2523533595	Y08956
Bacteria	Bacteroidetes	Flavobacteriia		Flavobacteriales		Flavobacteriaceae	Flavobacterium	Flavobacterium filum		Flavobacterium filum DSM 17961	1445	33.8226	PRJNA188894	2523533606	DQ372981
Bacteria	Bacteroidetes	Flavobacteriia		Flavobacteriales		Flavobacteriaceae	Flavobacterium	Flavobacterium gelidilacus		Flavobacterium gelidilacus DSM 15343	1446	30.0314	PRJNA185590	2523533607	AJ440996
Bacteria	Bacteroidetes	Flavobacteriia		Flavobacteriales		Flavobacteriaceae	Flavobacterium	Flavobacterium daejeonense		Flavobacterium daejeonense DSM 17708	1454	34.6546	PRJNA188892	2523533615	DQ222427
Bacteria	Bacteroidetes	Flavobacteriia		Flavobacteriales		Flavobacteriaceae	Aquimarina	Aquimarina latercula		Aquimarina latercula DSM 2041	1459	32.2215	PRJNA188819	2523533620	M58769
Bacteria	Bacteroidetes	Bacteroidia		Bacteroidales		Prevotellaceae	Prevotella	Prevotella corporis		Prevotella corporis DSM 18810	1462	44.1412	PRJNA188808	2523533623	L16465
Bacteria	Bacteroidetes	Cytophagia		Cytophagales		Cyclobacteriaceae	Algoriphagus	Algoriphagus marincola		Algoriphagus marincola DSM 16067	1464	41.9158	PRJNA185540	2523533625	AY533663
Bacteria	Bacteroidetes	Bacteroidia		Bacteroidales		Prevotellaceae	Prevotella	Prevotella timonensis		Prevotella timonensis DSM 22865	1466	42.3819	PRJNA188813	2523533627	DQ518919
Bacteria	Bacteroidetes	Flavobacteriia		Flavobacteriales		Flavobacteriaceae	Chryseobacterium	Chryseobacterium palustre		Chryseobacterium palustre DSM 21579	1468	41.4917	PRJNA188854	2523533629	EU360967
Bacteria	Bacteroidetes	Flavobacteriia		Flavobacteriales		Flavobacteriaceae	Aquimarina	Aquimarina muelleri		Aquimarina muelleri DSM 19832	1472	31.3446	PRJNA188820	2524023059	AY608406
Bacteria	Bacteroidetes	Flavobacteriia		Flavobacteriales		Flavobacteriaceae	Aequorivita	Aequorivita capsosiphonis		Aequorivita capsosiphonis DSM 23843	1476	36.8783	PRJNA185523	2524023070	EU290153
Bacteria	Bacteroidetes	Flavobacteriia		Flavobacteriales		Flavobacteriaceae	Psychroserpens	Psychroserpens burtonensis		Psychroserpens burtonensis DSM 12212	1481	33.4107	PRJNA188886	2524023130	U62913
Bacteria	Bacteroidetes	Flavobacteriia		Flavobacteriales		Flavobacteriaceae	Salinimicrobium	Salinimicrobium xinjiangense		Salinimicrobium xinjiangense DSM 19287	1482	41.2725	PRJNA185656	2524023136	EF520007
Bacteria	Bacteroidetes	Flavobacteriia		Flavobacteriales		Flavobacteriaceae	Flavobacterium	Flavobacterium tegetincola		Flavobacterium tegetincola DSM 22377	1484	34.9769	PRJNA188895	2524023138	U85887
Bacteria	Bacteroidetes	Cytophagia		Cytophagales		Cytophagaceae	Dyadobacter	Dyadobacter alkalitolerans		Dyadobacter alkalitolerans DSM 23607	1507	45.6692	PRJNA185354	2524023163	EU360597
Bacteria	Bacteroidetes	Flavobacteriia		Flavobacteriales		Flavobacteriaceae	Mesoflavibacter	Mesoflavibacter zeaxanthinifaciens		Mesoflavibacter zeaxanthinifaciens DSM 18436	1517	31.4104	PRJNA188867	2524023204	AB265181
Bacteria	Bacteroidetes	Flavobacteriia		Flavobacteriales		Flavobacteriaceae	Epilithonimonas	Epilithonimonas tenax		Epilithonimonas tenax DSM 16811	1525	37.5591	PRJNA182403	2524023241	AF493696
Bacteria	Bacteroidetes	Bacteroidia		Bacteroidales		Bacteroidaceae	Bacteroides	Bacteroides graminisolvens		Bacteroides graminisolvens DSM 19988	1543	41.4973	PRJNA174980	2524614553	AB363973
Bacteria	Bacteroidetes	Bacteroidia		Bacteroidales		Bacteroidaceae	Bacteroides	Bacteroides pyogenes		Bacteroides pyogenes DSM 20611	1544	45.6988	PRJNA174175	2524614554	AB200229
Bacteria	Bacteroidetes	Bacteroidia		Bacteroidales		Porphyromonadaceae	Parabacteroides	Parabacteroides gordonii		Parabacteroides gordonii DSM 23371	1547	44.4279	PRJNA182431	2524614557	AB470343
Bacteria	Bacteroidetes	Flavobacteriia		Flavobacteriales		Flavobacteriaceae	Arenibacter	Arenibacter latericius		Arenibacter latericius DSM 15913	1560	36.8221	PRJNA188327	2524614597	AF052742
Bacteria	Bacteroidetes	Cytophagia		Cytophagales		Cytophagaceae	Flexibacter	Flexibacter elegans		Flexibacter elegans DSM 3317	1561	47.9445	PRJNA185582	2524614599	AB078048
Bacteria	Bacteroidetes	Flavobacteriia		Flavobacteriales		Flavobacteriaceae	Flavobacterium	Flavobacterium suncheonense		Flavobacterium suncheonense DSM 17707	1567	40.5423	PRJNA185581	2524614632	DQ222428
Bacteria	Bacteroidetes	Cytophagia		Cytophagales		Cytophagaceae	Runella	Runella zeae		Runella zeae DSM 19591	1575	42.1441	PRJNA185655	2524614645	AF137381
Bacteria	Bacteroidetes	Flavobacteriia		Flavobacteriales		Flavobacteriaceae	Gaetbulibacter	Gaetbulibacter saemankumensis		Gaetbulibacter saemankumensis DSM 17032	1587	34.3151	PRJNA188904	2524614665	AY883937
Bacteria	Bacteroidetes	Flavobacteriia		Flavobacteriales		Flavobacteriaceae	Flavobacterium	Flavobacterium subsaxonicum		Flavobacterium subsaxonicum DSM 21790	1588	41.6153	PRJNA185592	2524614667	AM934666
Bacteria	Bacteroidetes	Cytophagia		Cytophagales		Hymenobacteraceae	Hymenobacter	Hymenobacter norwichensis		Hymenobacter norwichensis DSM 15439	1596	56.4127	PRJNA185628	2524614724	AJ549285
Bacteria	Bacteroidetes	Flavobacteriia		Flavobacteriales		Flavobacteriaceae	Gramella	Gramella portivictoriae		Gramella portivictoriae DSM 23547	1597	39.5895	PRJNA185621	2524614725	DQ002871
Bacteria	Bacteroidetes	Flavobacteriia		Flavobacteriales		Flavobacteriaceae	Gramella	Gramella echinicola		Gramella echinicola DSM 19838	1604	36.9106	PRJNA185622	2524614734	AY608409
Bacteria	Bacteroidetes	Flavobacteriia		Flavobacteriales		Flavobacteriaceae	Chryseobacterium	Chryseobacterium caeni		Chryseobacterium caeni DSM 17710	1646	36.6048	PRJNA195786	2524614876	DQ336714
Bacteria	Bacteroidetes	Bacteroidia		Bacteroidales		Porphyromonadaceae	Dysgonomonas	Dysgonomonas capnocytophagoides		Dysgonomonas capnocytophagoides DSM 22835	1654	37.7352	PRJNA195789	2526164513	U41355
Bacteria	Bacteroidetes	Bacteroidia		Bacteroidales		Prevotellaceae	Prevotella	Prevotella albensis		Prevotella albensis DSM 11370	1655	41.2317	PRJNA195800	2526164514	AJ011683
Bacteria	Bacteroidetes	Bacteroidia		Bacteroidales		Prevotellaceae	Prevotella	Prevotella baroniae		Prevotella baroniae DSM 16972	1656	53.0454	PRJNA195801	2526164515	AY840553
Bacteria	Bacteroidetes	Bacteroidia		Bacteroidales		Prevotellaceae	Prevotella	Prevotella denticola		Prevotella denticola DSM 20614	1657	50.1057	PRJNA195802	2526164516	AY323524
Bacteria	Bacteroidetes	Cytophagia		Cytophagales		Cytophagaceae	Runella	Runella limosa		Runella limosa DSM 17973	1670	44.2702	PRJNA195806	2527291724	DQ372985
Bacteria	Bacteroidetes	Bacteroidia		Bacteroidales		Porphyromonadaceae	Porphyromonas	Porphyromonas uenonis		Porphyromonas uenonis DSM 23387	1677	52.7644	PRJNA200603	2528311143	AY570514
Bacteria	Bacteroidetes	Bacteroidia		Bacteroidales		Odoribacteraceae	Butyricimonas	Butyricimonas virosa		Butyricimonas virosa DSM 23226	1693	42.3034	PRJNA195711	2540341191	AB443949
Bacteria	Bacteroidetes	Cytophagia		Cytophagales		Cytophagaceae	Sporocytophaga	Sporocytophaga myxococcoides		Sporocytophaga myxococcoides DSM 11118	1702	36.1931	PRJNA195817	2540341245	AJ310654
Bacteria	Bacteroidetes	Bacteroidia		Bacteroidales		Prevotellaceae	Hallella	Hallella seregens		Hallella seregens ATCC 51272	1709	55.9801	PRJNA204116	2545555854	X81877
Bacteria	Bacteroidetes	Flavobacteriia		Flavobacteriales		Flavobacteriaceae	Maribacter	Maribacter antarcticus		Maribacter antarcticus DSM 21422	1755	37.4263	PRJNA221031	2556921603	EU512921
Bacteria	Bacteroidetes	Bacteroidia		Bacteroidales		Prolixibacteraceae	Prolixibacter	Prolixibacter bellariivorans		Prolixibacter bellariivorans ATCC BAA-1284	1778	44.2081	PRJNA223119	2556921657	AY918928
Bacteria	Bacteroidetes	Flavobacteriia		Flavobacteriales		Crocinitomicaceae	Crocinitomix	Crocinitomix catalasitica		Crocinitomix catalasitica ATCC 23190	1780	34.0811	PRJNA223059	2556921666	AB078042
Bacteria	Bacteroidetes	Bacteroidia		Bacteroidales		Prevotellaceae	Prevotella	Prevotella brevis		Prevotella brevis ATCC 19188	1781	48.7229	PRJNA223126	2556921667	AJ011682
Bacteria	Bacteroidetes	Cytophagia		Cytophagales		Cytophagaceae	Dyadobacter	Dyadobacter crusticola		Dyadobacter crusticola DSM 16708	1808	46.7341	PRJNA221040	2561511040	AJ821885
Bacteria	Bacteroidetes	Sphingobacteriia		Sphingobacteriales		Sphingobacteriaceae	Sphingobacterium	Sphingobacterium thalpophilum		Sphingobacterium thalpophilum DSM 11723	1841	43.5801	PRJNA234806	2563366725	AJ438177
Bacteria	Bacteroidetes	Flavobacteriia		Flavobacteriales		Flavobacteriaceae	Flavobacterium	Flavobacterium sasangense		Flavobacterium sasangense DSM 21067	1842	32.3423	PRJNA234968	2563366726	EU423319
Bacteria	Bacteroidetes	Sphingobacteriia		Sphingobacteriales		Sphingobacteriaceae	Pseudosphingobacterium	Pseudosphingobacterium domesticum		Pseudosphingobacterium domesticum DSM 18733	1917	38.9423	PRJNA262313	2599185177	AM407725
Bacteria	Bacteroidetes	Flavobacteriia		Flavobacteriales		Flavobacteriaceae	Salegentibacter	Salegentibacter flavus		Salegentibacter flavus DSM 17794	1923	39.7833	PRJNA262307	2599185209	AY682200
Bacteria	Bacteroidetes	Flavobacteriia		Flavobacteriales		Flavobacteriaceae	Flavobacterium	Flavobacterium swingsii		Flavobacterium swingsii DSM 21789	1932	32.5982	PRJNA262327	2599185297	AM934651
Bacteria	Bacteroidetes	Flavobacteriia		Flavobacteriales		Flavobacteriaceae	Flavobacterium	Flavobacterium terrigena		Flavobacterium terrigena DSM 17934	1933	31.1533	PRJNA262309	2600255390	DQ889724
Bacteria	Bacteroidetes	Cytophagia		Cytophagales		Cyclobacteriaceae	Algoriphagus	Algoriphagus boritolerans		Algoriphagus boritolerans DSM 17298	1956	42.7238	PRJNA262056	2599185235	AB197852
Bacteria	Bacteroidetes	Chitinophagia		Chitinophagales		Chitinophagaceae	Niastella	Niastella yeongjuensis		Niastella yeongjuensis DSM 17621	1966	44.5084	PRJNA262428	2599185237	DQ244076
Bacteria	Bacteroidetes	Chitinophagia		Chitinophagales		Chitinophagaceae	Chitinophaga	Chitinophaga terrae		Chitinophaga terrae DSM 23920	1969	45.8359	PRJNA262335	2599185217	AB278570
Bacteria	Bacteroidetes	Chitinophagia		Chitinophagales		Chitinophagaceae	Chitinophaga	Chitinophaga sancti		Chitinophaga sancti DSM 784	1974	44.2291	PRJNA262252	2595699005	AB078066
Bacteria	Bacteroidetes	Cytophagia		Cytophagales		Cytophagaceae	Dyadobacter	Dyadobacter ginsengisoli		Dyadobacter ginsengisoli DSM 21015	1993	49.0358	PRJNA234989	2574179707	AB245369
Bacteria	Bacteroidetes	Flavobacteriia		Flavobacteriales		Flavobacteriaceae	Polaribacter	Polaribacter franzmannii		Polaribacter franzmannii ATCC 700399	1994	32.4669		2519103179	U14586
Bacteria	Bacteroidetes	Flavobacteriia		Flavobacteriales		Flavobacteriaceae	Cellulophaga	Cellulophaga fucicola		Cellulophaga fucicola DSM 24786	2027	32.0803	PRJNA262250	2595699004	AJ005973
Bacteria	Bacteroidetes	Cytophagia		Cytophagales		Hymenobacteraceae	Hymenobacter	Hymenobacter daecheongensis		Hymenobacter daecheongensis DSM 21074	2031	61.2057	PRJNA245680	2582581872	EU370958
Bacteria	Bacteroidetes	Bacteroidia		Bacteroidales		Prevotellaceae	Prevotella	Prevotella shahii		Prevotella shahii DSM 15611	2033	44.3406	PRJNA245696	2585427597	AB108825
Bacteria	Bacteroidetes	Chitinophagia		Chitinophagales		Chitinophagaceae	Flavisolibacter	Flavisolibacter ginsengisoli		Flavisolibacter ginsengisoli DSM 18119	2055	40.6222	PRJNA245675	2582580745	AB267477
Bacteria	Verrucomicrobia	Verrucomicrobiae		Verrucomicrobiales		Rubritaleaceae	Rubritalea	Rubritalea squalenifaciens		Rubritalea squalenifaciens DSM 18772	2078	51.9742	PRJNA245716	2582581871	AB277853
Bacteria	Bacteroidetes	Chitinophagia		Chitinophagales		Chitinophagaceae	Chitinophaga	Chitinophaga japonensis		Chitinophaga japonensis DSM 13484	2091	53.0398	PRJNA262253	2596583629	AB078055
Bacteria	Bacteroidetes	Cytophagia		Cytophagales		Hymenobacteraceae	Hymenobacter	Hymenobacter psychrotolerans		Hymenobacter psychrotolerans DSM 18569	2095	60.7742	PRJNA245684	2585428192	DQ177475
Bacteria	Bacteroidetes	Flavobacteriia		Flavobacteriales		Flavobacteriaceae	Leeuwenhoekiella	Leeuwenhoekiella marinoflava		Leeuwenhoekiella marinoflava DSM 3653	2100	37.5055	PRJNA245686	2582581269	AF203475
Bacteria	Bacteroidetes	Flavobacteriia		Flavobacteriales		Flavobacteriaceae	Chryseobacterium	Chryseobacterium bovis		Chryseobacterium bovis DSM 19482	2105	38.2255	PRJNA262259	2595699003	EF204446
Bacteria	Bacteroidetes	Sphingobacteriia		Sphingobacteriales		Sphingobacteriaceae	Sphingobacterium	Sphingobacterium multivorum		Sphingobacterium multivorum DSM 11691	2109	39.8875	PRJNA235102	2571042348	AB100738
Bacteria	Bacteroidetes	Chitinophagia		Chitinophagales		Chitinophagaceae	Flavisolibacter	Flavisolibacter ginsengiterrae		Flavisolibacter ginsengiterrae DSM 18136	2113	41.3119	PRJNA234986	2574179725	AB267476
Bacteria	Ignavibacteriae	Ignavibacteria		Ignavibacteriales		Melioribacteraceae	Melioribacter	Melioribacter roseus		Melioribacter roseus VKM B-2668	2696	41.3281	PRJNA165865		JQ292917
Bacteria	Bacteroidetes	Bacteroidia		Bacteroidales		Prolixibacteraceae	Draconibacterium	Draconibacterium orientale		Draconibacterium orientale FH5	2702	41.3111	PRJNA240267		JQ683778
Bacteria	Bacteroidetes	Bacteroidia		Bacteroidales		Prevotellaceae	Prevotella	Prevotella buccalis		Prevotella buccalis ATCC 35310	2790	45.3141	PRJNA40669		L16476
Bacteria	Bacteroidetes	Bacteroidia		Bacteroidales		Bacteroidaceae	Bacteroides	Bacteroides cellulosilyticus		Bacteroides cellulosilyticus DSM 14838	2792	42.7075	PRJNA30027		AJ583243
Bacteria	Bacteroidetes	Bacteroidia		Bacteroidales		Bacteroidaceae	Bacteroides	Bacteroides coprocola		Bacteroides coprocola DSM 17136	2793	41.8656	PRJNA20521		AB200224
Bacteria	Bacteroidetes	Bacteroidia		Bacteroidales		Bacteroidaceae	Bacteroides	Bacteroides coprophilus		Bacteroides coprophilus DSM 18228	2794	45.7254	PRJNA30371		AB260026
Bacteria	Bacteroidetes	Bacteroidia		Bacteroidales		Bacteroidaceae	Bacteroides	Bacteroides dorei		Bacteroides dorei DSM 17855	2795	41.9783	PRJNA27831		AB242142
Bacteria	Bacteroidetes	Bacteroidia		Bacteroidales		Porphyromonadaceae	Porphyromonas	Porphyromonas endodontalis		Porphyromonas endodontalis ATCC 35406	2796	47.5224	PRJNA31385		AY253728
Bacteria	Bacteroidetes	Bacteroidia		Bacteroidales		Bacteroidaceae	Bacteroides	Bacteroides finegoldii		Bacteroides finegoldii DSM 17565	2797	42.9332	PRJNA27823		AB222699
Bacteria	Bacteroidetes	Bacteroidia		Bacteroidales		Bacteroidaceae	Bacteroides	Bacteroides fluxus		Bacteroides fluxus YIT 12057	2798	45.5711	PRJNA48511		AB490802
Bacteria	Bacteroidetes	Bacteroidia		Bacteroidales		Porphyromonadaceae	Parabacteroides	Parabacteroides goldsteinii		Parabacteroides goldsteinii WAL 12034	2799	43.3528	PRJNA170353		AY974070
Bacteria	Bacteroidetes	Bacteroidia		Bacteroidales		Porphyromonadaceae	Parabacteroides	Parabacteroides merdae		Parabacteroides merdae ATCC 43184	2800	45.2938	PRJNA18193		AB238928
Bacteria	Bacteroidetes	Bacteroidia		Bacteroidales		Bacteroidaceae	Bacteroides	Bacteroides oleiciplenus		Bacteroides oleiciplenus YIT 12058	2801	43.4851	PRJNA46377		AB490803
Bacteria	Bacteroidetes	Bacteroidia		Bacteroidales		Bacteroidaceae	Bacteroides	Bacteroides ovatus		Bacteroides ovatus ATCC 8483	2802	41.8638	PRJNA18191		AB050108
Bacteria	Bacteroidetes	Bacteroidia		Bacteroidales		Bacteroidaceae	Bacteroides	Bacteroides salyersiae		Bacteroides salyersiae WAL 10018	2803	41.8968	PRJNA170350		AY608696
Bacteria	Bacteroidetes	Bacteroidia		Bacteroidales		Bacteroidaceae	Bacteroides	Bacteroides uniformis		Bacteroides uniformis ATCC 8492	2804	46.4481	PRJNA18195		AB050110
Bacteria	Bacteroidetes	Bacteroidia		Bacteroidales		Porphyromonadaceae	Barnesiella	Barnesiella intestinihominis		Barnesiella intestinihominis YIT 11860	2805	43.9109	PRJNA46375		AB370251
Bacteria	Bacteroidetes	Bacteroidia		Bacteroidales		Porphyromonadaceae	Dysgonomonas	Dysgonomonas gadei		Dysgonomonas gadei ATCC BAA-286	2806	39.6072	PRJNA46409		Y18530
Bacteria	Bacteroidetes	Bacteroidia		Bacteroidales		Odoribacteraceae	Odoribacter	Odoribacter laneus		Odoribacter laneus YIT 12061	2807	40.5461	PRJNA46423		AB490805
Bacteria	Bacteroidetes	Bacteroidia		Bacteroidales		Porphyromonadaceae	Porphyromonas	Porphyromonas catoniae		Porphyromonas catoniae ATCC 51270	2808	50.988	PRJNA52993		X82823
Bacteria	Bacteroidetes	Bacteroidia		Bacteroidales		Porphyromonadaceae	Parabacteroides	Parabacteroides johnsonii		Parabacteroides johnsonii DSM 18315	2809	45.2016	PRJNA30007		AB261128
Bacteria	Bacteroidetes	Bacteroidia		Bacteroidales		Prevotellaceae	Paraprevotella	Paraprevotella clara		Paraprevotella clara YIT 11840	2810	48.1673	PRJNA48501		AB331896
Bacteria	Bacteroidetes	Bacteroidia		Bacteroidales		Prevotellaceae	Paraprevotella	Paraprevotella xylaniphila		Paraprevotella xylaniphila YIT 11841	2811	48.5122	PRJNA48503		AB331897
Bacteria	Bacteroidetes	Bacteroidia		Bacteroidales		Prevotellaceae	Prevotella	Prevotella bergensis		Prevotella bergensis DSM 17361	2812	47.6131	PRJNA34637		AY350613
Bacteria	Bacteroidetes	Bacteroidia		Bacteroidales		Prevotellaceae	Prevotella	Prevotella bryantii		Prevotella bryantii B14	2813	39.0518	PRJNA47067		AJ006457
Bacteria	Bacteroidetes	Bacteroidia		Bacteroidales		Prevotellaceae	Prevotella	Prevotella copri		Prevotella copri DSM 18205	2814	44.8487	PRJNA30025		AB064923
Bacteria	Bacteroidetes	Bacteroidia		Bacteroidales		Prevotellaceae	Prevotella	Prevotella histicola		Prevotella histicola JCM 15637	2815	41.1672	PRJNA219666		EU126661
Bacteria	Bacteroidetes	Bacteroidia		Bacteroidales		Prevotellaceae	Prevotella	Prevotella pallens		Prevotella pallens ATCC 700821	2816	37.4456	PRJNA64739		Y13105
Bacteria	Bacteroidetes	Bacteroidia		Bacteroidales		Prevotellaceae	Prevotella	Prevotella salivae		Prevotella salivae DSM 15606	2817	41.3513	PRJNA53199		AB108826
Bacteria	Bacteroidetes	Bacteroidia		Bacteroidales		Prevotellaceae	Prevotella	Prevotella stercorea		Prevotella stercorea DSM 18206	2818	48.9914	PRJNA65131		AB244774
Bacteria	Bacteroidetes	Flavobacteriia		Flavobacteriales		Flavobacteriaceae	Bergeyella	Bergeyella zoohelcum		Bergeyella zoohelcum ATCC 43767	2819	36.1272	PRJNA52163			AGYA01000038
Bacteria	Bacteroidetes	Flavobacteriia		Flavobacteriales		Flavobacteriaceae	Bizionia	Bizionia argentinensis		Bizionia argentinensis JUB59	2820	33.7687	PRJNA68111		EU021217
Bacteria	Bacteroidetes	Flavobacteriia		Flavobacteriales		Flavobacteriaceae	Capnocytophaga	Capnocytophaga gingivalis		Capnocytophaga gingivalis ATCC 33624	2821	40.489	PRJNA31387		X67608
Bacteria	Bacteroidetes	Flavobacteriia		Flavobacteriales		Flavobacteriaceae	Capnocytophaga	Capnocytophaga granulosa		Capnocytophaga granulosa ATCC 51502	2822	41.4626	PRJNA41985		U41347
Bacteria	Bacteroidetes	Flavobacteriia		Flavobacteriales		Flavobacteriaceae	Capnocytophaga	Capnocytophaga sputigena		Capnocytophaga sputigena ATCC 33612	2823	38.4256	PRJNA30997		X67609
Bacteria	Bacteroidetes	Flavobacteriia		Flavobacteriales		Flavobacteriaceae	Chryseobacterium	Chryseobacterium indologenes		Chryseobacterium indologenes NBRC 14944	2824	37.1965	PRJDB276		AM232813
Bacteria	Bacteroidetes	Flavobacteriia		Flavobacteriales		Flavobacteriaceae	Polaribacter	Polaribacter irgensii		Polaribacter irgensii 23-P	2825	34.5202	PRJNA13451		M61002
Bacteria	Bacteroidetes	Chitinophagia		Chitinophagales		Chitinophagaceae	Flavihumibacter	Flavihumibacter petaseus		Flavihumibacter petaseus NBRC 106054	2826	49.2669	PRJDB397		EU854577
Bacteria	Bacteroidetes	Cytophagia		Cytophagales		Cytophagaceae	Microscilla	Microscilla marina		Microscilla marina ATCC 23134	2827	40.6382	PRJNA13411		AB078080
Bacteria	Planctomycetes	Planctomycetacia		Planctomycetales		Planctomycetaceae	Blastopirellula	Blastopirellula marina		Blastopirellula marina DSM 3645	2917	57.0376	PRJNA13488		X62912
Bacteria	Planctomycetes	Planctomycetacia		Planctomycetales		Planctomycetaceae	Gimesia	Gimesia maris		Gimesia maris DSM 8797	2918	50.4537	PRJNA15662		AJ231184
Bacteria	Bacteroidetes	Flavobacteriia		Flavobacteriales		Flavobacteriaceae	Nonlabens	Nonlabens marinus		Nonlabens marinus S1-08	3098	39.6595	PRJDB1596		AB602426
Bacteria	Bacteroidetes	Flavobacteriia		Flavobacteriales		Flavobacteriaceae	Chryseobacterium	Chryseobacterium koreense		Chryseobacterium koreense CCUG 49689	3117	40.1246	PRJNA287693		AF344179
Bacteria	Bacteroidetes	Cytophagia		Cytophagales		Cytophagaceae	Fibrisoma	Fibrisoma limi		Fibrisoma limi BUZ 3	3137	52.6974	PRJEB30		GQ355622
Bacteria	Bacteroidetes	Flavobacteriia		Flavobacteriales		Flavobacteriaceae	Chryseobacterium	Chryseobacterium antarcticum		Chryseobacterium antarcticum LMG 24720	3229	36.0842	PRJNA254051		AY553293
Bacteria	Bacteroidetes	Flavobacteriia		Flavobacteriales		Flavobacteriaceae	Chryseobacterium	Chryseobacterium aquaticum		Chryseobacterium aquaticum KCTC 12483	3230	33.9413	PRJNA299561		AM748690
Bacteria	Bacteroidetes	Flavobacteriia		Flavobacteriales		Flavobacteriaceae	Chryseobacterium	Chryseobacterium formosense		Chryseobacterium formosense LMG 24722	3231	34.785	PRJNA256039		AY315443
Bacteria	Bacteroidetes	Flavobacteriia		Flavobacteriales		Flavobacteriaceae	Chryseobacterium	Chryseobacterium greenlandense		Chryseobacterium greenlandense NRRL B-59357	3232	34.0877	PRJNA299509		FJ932652
Bacteria	Bacteroidetes	Flavobacteriia		Flavobacteriales		Flavobacteriaceae	Chryseobacterium	Chryseobacterium jeonii		Chryseobacterium jeonii DSM 17048	3233	34.936	PRJNA265076		AY553294
Bacteria	Bacteroidetes	Flavobacteriia		Flavobacteriales		Flavobacteriaceae	Chryseobacterium	Chryseobacterium luteum		Chryseobacterium luteum DSM 18605	3234	37.3059	PRJNA256038		AM489609
Bacteria	Bacteroidetes	Flavobacteriia		Flavobacteriales		Flavobacteriaceae	Elizabethkingia	Elizabethkingia meningoseptica		Elizabethkingia meningoseptica NBRC 12535	3235	36.5835	PRJNA198814		AJ704540
Bacteria	Bacteroidetes	Flavobacteriia		Flavobacteriales		Flavobacteriaceae	Chryseobacterium	Chryseobacterium piperi		Chryseobacterium piperi CTM	3236	35.2294	PRJNA255644		EU999735
Bacteria	Bacteroidetes	Flavobacteriia		Flavobacteriales		Flavobacteriaceae	Chryseobacterium	Chryseobacterium soli		Chryseobacterium soli DSM 19298	3237	36.4309	PRJNA255943		EF591302
Bacteria	Bacteroidetes	Flavobacteriia		Flavobacteriales		Flavobacteriaceae	Chryseobacterium	Chryseobacterium solincola		Chryseobacterium solincola DSM 22468	3238	39.5193	PRJNA265074		EU516352
Bacteria	Bacteroidetes	Flavobacteriia		Flavobacteriales		Flavobacteriaceae	Chryseobacterium	Chryseobacterium vrystaatense		Chryseobacterium vrystaatense LMG 22846	3239	37.0592	PRJNA255945		AJ871397
Bacteria	Bacteroidetes	Flavobacteriia		Flavobacteriales		Flavobacteriaceae	Croceitalea	Croceitalea dokdonensis		Croceitalea dokdonensis DOKDO 023	3240	41.8838	PRJNA191948		DQ191182
Bacteria	Bacteroidetes	Flavobacteriia		Flavobacteriales		Flavobacteriaceae	Dokdonia	Dokdonia donghaensis		Dokdonia donghaensis KCTC 12391	3241	38.1717	PRJNA191952		DQ003276
Bacteria	Bacteroidetes	Flavobacteriia		Flavobacteriales		Flavobacteriaceae	Flavobacterium	Flavobacterium aquatile		Flavobacterium aquatile LMG 4008	3242	32.2282	PRJNA260729		AM230485
Bacteria	Bacteroidetes	Flavobacteriia		Flavobacteriales		Flavobacteriaceae	Flavobacterium	Flavobacterium beibuense		Flavobacterium beibuense F44-8	3243	37.7101	PRJNA221767		GQ245972
Bacteria	Bacteroidetes	Flavobacteriia		Flavobacteriales		Flavobacteriaceae	Flavobacterium	Flavobacterium cauense		Flavobacterium cauense NBRC 104929	3244	38.1731	PRJNA206417		EU521691
Bacteria	Bacteroidetes	Flavobacteriia		Flavobacteriales		Flavobacteriaceae	Flavobacterium	Flavobacterium fryxellicola		Flavobacterium fryxellicola DSM 16209	3245	34.5875	PRJNA316046		AJ811961
Bacteria	Bacteroidetes	Flavobacteriia		Flavobacteriales		Flavobacteriaceae	Psychroflexus	Psychroflexus gondwanensis		Psychroflexus gondwanensis ATCC 51278	3246	35.7503	PRJNA165633		FR849911
Bacteria	Bacteroidetes	Flavobacteriia		Flavobacteriales		Flavobacteriaceae	Flavobacterium	Flavobacterium hibernum		Flavobacterium hibernum DSM 12611	3247	33.1563	PRJNA255948		L39067
Bacteria	Bacteroidetes	Flavobacteriia		Flavobacteriales		Flavobacteriaceae	Flavobacterium	Flavobacterium hydatis		Flavobacterium hydatis DSM 2063	3248	32.6632	PRJNA255966		M58764
Bacteria	Bacteroidetes	Flavobacteriia		Flavobacteriales		Flavobacteriaceae	Flavobacterium	Flavobacterium reichenbachii		Flavobacterium reichenbachii LMG 25512	3249	33.6178	PRJNA255951		AM177616
Bacteria	Bacteroidetes	Flavobacteriia		Flavobacteriales		Flavobacteriaceae	Flavobacterium	Flavobacterium saliperosum		Flavobacterium saliperosum S13	3251	39.59	PRJNA206421		DQ021903
Bacteria	Bacteroidetes	Flavobacteriia		Flavobacteriales		Flavobacteriaceae	Formosa	Formosa agariphila		Formosa agariphila KMM 3901	3252	33.4631	PRJEB3965		AY187688
Bacteria	Bacteroidetes	Flavobacteriia		Flavobacteriales		Flavobacteriaceae	Leeuwenhoekiella	Leeuwenhoekiella blandensis		Leeuwenhoekiella blandensis MED 217	3253	39.7579	PRJNA13573		DQ294291
Bacteria	Bacteroidetes	Flavobacteriia		Flavobacteriales		Flavobacteriaceae	Maribacter	Maribacter dokdonensis		Maribacter dokdonensis DSW-8	3254	35.9522	PRJNA191955		AY960749
Bacteria	Bacteroidetes	Flavobacteriia		Flavobacteriales		Flavobacteriaceae	Muricauda	Muricauda lutaonensis		Muricauda lutaonensis KCTC 22339	3255	44.9687	PRJNA276921		EU564844
Bacteria	Bacteroidetes	Flavobacteriia		Flavobacteriales		Flavobacteriaceae	Polaribacter	Polaribacter dokdonensis		Polaribacter dokdonensis DSW-5	3256	30.0509	PRJNA191957		DQ004686
Bacteria	Bacteroidetes	Flavobacteriia		Flavobacteriales		Flavobacteriaceae	Vitellibacter	Vitellibacter vladivostokensis		Vitellibacter vladivostokensis KMM 3516	3257	40.7602	PRJNA262610		AB071382
Bacteria	Bacteroidetes	Flavobacteriia		Flavobacteriales		Flavobacteriaceae	Zobellia	Zobellia galactanivorans		Zobellia galactanivorans Dsij	3258	42.7796	PRJEB8976		AF208293
Bacteria	Bacteroidetes	Cytophagia		Cytophagales		Cyclobacteriaceae	Cyclobacterium	Cyclobacterium amurskyense		Cyclobacterium amurskyense KCTC 12363	3259	38.3108	PRJNA289169		AY960985
Bacteria	Bacteroidetes	Cytophagia		Cytophagales		Cyclobacteriaceae	Indibacter	Indibacter alkaliphilus		Indibacter alkaliphilus LW1	3260	39.6773	PRJNA165173		FM883672
Bacteria	Bacteroidetes	Cytophagia		Cytophagales		Cyclobacteriaceae	Nitritalea	Nitritalea halalkaliphila		Nitritalea halalkaliphila CCUG 57665	3261	48.5826	PRJNA165693		FM991866
Bacteria	Bacteroidetes	Cytophagia		Cytophagales		Cytophagaceae	Fibrella	Fibrella aestuarina		Fibrella aestuarina BUZ 2	3262	56.4397	PRJEA114711		GQ141052
Bacteria	Bacteroidetes	Cytophagia		Cytophagales		Hymenobacteraceae	Pontibacter	Pontibacter korlensis		Pontibacter korlensis X14-1	3263	47.3443	PRJNA263316		DQ888330
Bacteria	Bacteroidetes	Cytophagia		Cytophagales		Flammeovirgaceae	Roseivirga	Roseivirga ehrenbergii		Roseivirga ehrenbergii KMM 6017	3264	39.3256	PRJNA262616		AY608410
Bacteria	Bacteroidetes	Cytophagia		Cytophagales		Flammeovirgaceae	Roseivirga	Roseivirga echinicomitans		Roseivirga echinicomitans KMM 6058	3265	40.0378	PRJNA308522		AY753206
Bacteria	Bacteroidetes	Cytophagia		Cytophagales		Flammeovirgaceae	Roseivirga	Roseivirga spongicola		Roseivirga spongicola UST030701-084	3266	40.2202	PRJNA309618		DQ080996
Bacteria	Bacteroidetes	Flavobacteriia		Flavobacteriales		Flavobacteriaceae	Siansivirga	Siansivirga zeaxanthinifaciens		Siansivirga zeaxanthinifaciens BCRC 80315	3356	33.5339	PRJNA236449		HM179539
Bacteria	Bacteroidetes	Flavobacteriia		Flavobacteriales		Flavobacteriaceae	Imtechella	Imtechella halotolerans		Imtechella halotolerans K1	3364	35.503	PRJNA112533		FR774044
Bacteria	Verrucomicrobia	Spartobacteria					Terrimicrobium	Terrimicrobium sacchariphilum		Terrimicrobium sacchariphilum JCM 17479	3375	60.1898	PRJDB4647		GU129926
Bacteria	Bacteroidetes	Cytophagia		Cytophagales		Cyclobacteriaceae	Cyclobacterium	Cyclobacterium qasimii		Cyclobacterium qasimii M12-11B	3380	38.7538	PRJNA209568		FN377719
Bacteria	Bacteroidetes	Sphingobacteriia		Sphingobacteriales		Sphingobacteriaceae	Pedobacter	Pedobacter ginsenosidimutans		Pedobacter ginsenosidimutans KACC 14530	3398	38.6787	PRJNA301366		GU138374
Bacteria	Bacteroidetes	Chitinophagia		Chitinophagales		Saprospiraceae	Phaeodactylibacter	Phaeodactylibacter xiamenensis		Phaeodactylibacter xiamenensis KD52	3400	51.0121	PRJNA255838		KF986715
Bacteria	Bacteroidetes	Flavobacteriia		Flavobacteriales		Flavobacteriaceae	Elizabethkingia	Elizabethkingia anophelis		Elizabethkingia anophelis R26	3407	35.3669	PRJNA178189		EF426425
Bacteria	Bacteroidetes	Flavobacteriia		Flavobacteriales		Flavobacteriaceae	Chryseobacterium	Chryseobacterium gallinarum		Chryseobacterium gallinarum DSM 27622	3425	37.2732	PRJNA265816		KC494697
Bacteria	Bacteroidetes	Flavobacteriia		Flavobacteriales		Flavobacteriaceae	Flavobacterium	Flavobacterium seoulense		Flavobacterium seoulense EM1321	3438	33.2497	PRJNA248341			KJ461685
Bacteria	Bacteroidetes	Cytophagia		Cytophagales		Hymenobacteraceae	Rufibacter	Rufibacter tibetensis		Rufibacter tibetensis 1351	3447	47.4261	PRJNA242661		EU543663
Bacteria	Bacteroidetes	Flavobacteriia		Flavobacteriales		Flavobacteriaceae	Aquimarina	Aquimarina atlantica		Aquimarina atlantica 22II-S11-z7	3492	32.9888	PRJNA196739		KF906719
Bacteria	Bacteroidetes	Flavobacteriia		Flavobacteriales		Flavobacteriaceae	Flavobacterium	Flavobacterium akiainvivens		Flavobacterium akiainvivens IK-1	3566	43.8057	PRJNA294108		JQ228532
Bacteria	Bacteroidetes	Cytophagia		Cytophagales		Cyclobacteriaceae	Mariniradius	Mariniradius saccharolyticus		Mariniradius saccharolyticus MTCC 11279	3597	46.6801	PRJNA176475		FR687202
Bacteria	Bacteroidetes	Cytophagia		Cytophagales		Cyclobacteriaceae	Lunatimonas	Lunatimonas lonarensis		Lunatimonas lonarensis AK24	3624	46.8082	PRJNA188314		HE985070
Bacteria	Bacteroidetes	Bacteroidia		Bacteroidales		Rikenellaceae	Alistipes	Alistipes inops		Alistipes inops 627	3645	56.5978	PRJNA260683			JRGF01000044
Bacteria	Bacteroidetes	Sphingobacteriia		Sphingobacteriales		Sphingobacteriaceae	Pedobacter	Pedobacter kyungheensis		Pedobacter kyungheensis KACC 16221	3661	40.4757	PRJNA265077		JN196132
Bacteria	Bacteroidetes	Flavobacteriia		Flavobacteriales		Flavobacteriaceae	Polaribacter	Polaribacter atrinae		Polaribacter atrinae KACC 17473	3672	30.3824	PRJNA308254		KC878325
Bacteria	Bacteroidetes	Bacteroidia		Bacteroidales		Porphyromonadaceae	Coprobacter	Coprobacter secundus		Coprobacter secundus 177	3694	37.8229	PRJNA267485			JTDA01000039
Bacteria	Bacteroidetes	Flavobacteriia		Flavobacteriales		Flavobacteriaceae	Vitellibacter	Vitellibacter soesokkakensis		Vitellibacter soesokkakensis RSSK-12	3705	37.8486	PRJNA319279		KF437680
Bacteria	Bacteroidetes	Flavobacteriia		Flavobacteriales		Flavobacteriaceae	Mangrovimonas	Mangrovimonas yunxiaonensis		Mangrovimonas yunxiaonensis LMG 27142	3731	39.236	PRJNA254375		JQ937283
Bacteria	Bacteroidetes	Flavobacteriia		Flavobacteriales		Flavobacteriaceae	Galbibacter	Galbibacter marinus		Galbibacter marinus ck-I2-15	3735	37.0376	PRJNA170404		EU928746
Bacteria	Bacteroidetes	Flavobacteriia		Flavobacteriales		Flavobacteriaceae	Winogradskyella	Winogradskyella psychrotolerans		Winogradskyella psychrotolerans RS-3	3757	33.4848	PRJNA208002		FN377721
Bacteria	Bacteroidetes	Chitinophagia		Chitinophagales		Chitinophagaceae	Flavihumibacter	Flavihumibacter solisilvae		Flavihumibacter solisilvae 3-3	3767	47.0005	PRJNA265817		KC569790
Bacteria	Bacteroidetes	Bacteroidia		Bacteroidales		Prolixibacteraceae	Draconibacterium	Draconibacterium sediminis		Draconibacterium sediminis JN14CK-3	3768	40.941	PRJNA260774			KM255689
Bacteria	Bacteroidetes	Flavobacteriia		Flavobacteriales		Flavobacteriaceae	Chryseobacterium	Chryseobacterium angstadtii		Chryseobacterium angstadtii KM	3770	37.7035	PRJNA287710		EU999734
Bacteria	Bacteroidetes	Bacteroidia		Bacteroidales		Porphyromonadaceae	Coprobacter	Coprobacter fastidiosus		Coprobacter fastidiosus DSM 26242	3788	38.3229	PRJNA209420		JN703378
Bacteria	Bacteroidetes	Flavobacteriia		Flavobacteriales		Flavobacteriaceae	Chryseobacterium	Chryseobacterium kwangjuense		Chryseobacterium kwangjuense KJ1R5	3831	38.4819	PRJNA305449		AY514021
Bacteria	Bacteroidetes	Sphingobacteriia		Sphingobacteriales		Sphingobacteriaceae	Mucilaginibacter	Mucilaginibacter gotjawali		Mucilaginibacter gotjawali SA3-7	3834	43.1552	PRJDB4412		KM588182
Bacteria	Bacteroidetes	Flavobacteriia		Flavobacteriales		Flavobacteriaceae	Flavobacterium	Flavobacterium enshiense		Flavobacterium enshiense KCTC 23775	3837	37.7311	PRJNA206418		JN790956
Bacteria	Bacteroidetes	Cytophagia		Cytophagales		Cyclobacteriaceae	Algoriphagus	Algoriphagus machipongonensis		Algoriphagus machipongonensis PR1	3857	38.6939	PRJNA18947			AAXU02000001
Bacteria	Bacteroidetes	Flavobacteriia		Flavobacteriales		Flavobacteriaceae	Tamlana	Tamlana sedimentorum		Tamlana sedimentorum JCM 19808	3861	32.9098	PRJNA267625		AB894238
Bacteria	Bacteroidetes	Flavobacteriia		Flavobacteriales		Flavobacteriaceae	Flavobacterium	Flavobacterium limnosediminis		Flavobacterium limnosediminis KACC 16937	3875	38.5281	PRJNA206419		JQ928688
Bacteria	Bacteroidetes	Sphingobacteriia		Sphingobacteriales		Sphingobacteriaceae	Arcticibacter	Arcticibacter svalbardensis		Arcticibacter svalbardensis MN12-7	3876	38.162	PRJNA187918		JQ396621

## Sheet: G+C values
preferred_name	status	genome_id	gc_seq	pub_avg	pub_min	pub_max
Adhaeribacter aquaticus	OK	1086	39.6474	40
Aequorivita capsosiphonis	OK	1476	36.8783	36.9
Aequorivita sublithincola	OK	194	36.1913		36	37
Akkermansia muciniphila	deviating average	636	55.7624	47.6
Algoriphagus boritolerans	OK	1956	42.7238	42.5
Algoriphagus machipongonensis	OK	3857	38.6939	38.7
Algoriphagus mannitolivorans	OK	1414	42.7277	42
Algoriphagus marincola	deviating average	1464	41.9158	43
Algoriphagus terrigena	deviating average	1381	47.8338	49
Algoriphagus vanfongensis	OK	1365	42.8219	43.8
Alistipes finegoldii	OK	193	56.6457	57
Alistipes indistinctus	OK	904	54.7548	55.2
Alistipes inops	OK	3645	56.5978	56.6
Alistipes onderdonkii	OK	1230	57.8462	58
Alistipes putredinis	deviating average	898	53.268	55
Alistipes shahii	deviating average	800	57.5575	56
Alkaliflexus imshenetskii	too broad	1070	42.7089		43	44.4
Alloprevotella tannerae	deviating average	903	46.558	45
Aquiflexum balticum	OK	1064	39.3885	38.4
Aquimarina atlantica	OK	3492	32.9888	32.99
Aquimarina latercula	deviating average	1459	32.2215	34
Aquimarina muelleri	deviating boundary	1472	31.3446		31.6	32.5
Arcticibacter svalbardensis	too broad	3876	38.162		37.4	38.6
Arenibacter certesii	OK	1367	37.6743	37.7
Arenibacter latericius	deviating boundary	1560	36.8221		37	38
Bacteroides barnesiae	OK	1221	46.8625	46.8
Bacteroides caccae	deviating average	827	41.8989	40
Bacteroides cellulosilyticus	deviating average	2792	42.7075	41.1
Bacteroides clarus	OK	892	45.3776	45.3
Bacteroides coprocola	OK	2793	41.8656	42.4
Bacteroides coprophilus	deviating average	2794	45.7254	44.7
Bacteroides coprosuis	deviating average	91	34.991	36.4
Bacteroides dorei	deviating average	2795	41.9783	43
Bacteroides eggerthii	deviating average	893	44.584	46
Bacteroides finegoldii	OK	2797	42.9332		42.4	43
Bacteroides fluxus	OK	2798	45.5711	45.2
Bacteroides fragilis	missing	975	43.1142
Bacteroides gallinarum	OK	1299	47.7024	47
Bacteroides graminisolvens	deviating average	1543	41.4973	38
Bacteroides helcogenes	deviating boundary	13	44.7175		45.3	46.3
Bacteroides intestinalis	deviating average	829	42.706	44
Bacteroides massiliensis	deviating average	1134	42.7483	49
Bacteroides oleiciplenus	OK	2801	43.4851	43.6
Bacteroides ovatus	missing	2802	41.8638
Bacteroides plebeius	OK	897	44.3128	43.9
Bacteroides propionicifaciens	too broad	1206	37.9997		46.2	47.5
Bacteroides pyogenes	OK	1544	45.6988	46
Bacteroides salanitronis	OK	92	46.4907	46.9
Bacteroides salyersiae	OK	2803	41.8968	42
Bacteroides stercoris	OK	899	45.8254	46
Bacteroides thetaiotaomicron	missing	190	42.8603
Bacteroides uniformis	missing	2804	46.4481
Bacteroides vulgatus	missing	191	42.2015
Bacteroides xylanisolvens	OK	415	41.8947	42.8
Balneola vulgaris	deviating average	1171	39.7753	42
Barnesiella intestinihominis	deviating average	2805	43.9109	45.5
Barnesiella viscericola	OK	1014	51.6699	52
Belliella baltica	deviating average	201	36.8131	35.4
Bergeyella zoohelcum	too broad	2819	36.1272		34.9	36.5
Bizionia argentinensis	OK	2820	33.7687	34
Blastopirellula marina	too broad	2917	57.0376		53.6	57.4
Butyricimonas synergistica	too broad	1120	44.8392		44.8	46.4
Butyricimonas virosa	too broad	1693	42.3034		44.6	46.5
Capnocytophaga cynodegmi	OK	1099	34.3991	34
Capnocytophaga gingivalis	too broad	2821	40.489		35	41
Capnocytophaga granulosa	OK	2822	41.4626	41.7
Capnocytophaga ochracea	OK	18	39.588	39
Capnocytophaga sputigena	deviating average	2823	38.4256	34
Cellulophaga algicola	too broad	21	33.7662		36	38
Cellulophaga fucicola	OK	2027	32.0803	32.4
Cellulophaga lytica	deviating boundary	93	32.1109		33.5	34.5
Chitinophaga japonensis	deviating average	2091	53.0398	49.8
Chitinophaga pinensis	missing	22	45.2271
Chitinophaga sancti	deviating boundary	1974	44.2291		46	47
Chitinophaga terrae	OK	1969	45.8359	46.3
Chlorobaculum tepidum	OK	217	56.5298	56.5
Chlorobium clathratiforme	OK	218	48.0776		48	49
Chlorobium limicola	too broad	219	51.3168		51	52.5
Chlorobium luteolum	OK	220	57.33		57.1	58.1
Chlorobium phaeobacteroides	deviating boundary	221	48.3514		49	50
Chloroherpeton thalassium	too broad	222	45.0389		45	48.2
Chryseobacterium angstadtii	OK	3770	37.7035	38.1
Chryseobacterium antarcticum	deviating average	3229	36.0842	34
Chryseobacterium aquaticum	deviating average	3230	33.9413	38.5
Chryseobacterium bovis	OK	2105	38.2255	38.6
Chryseobacterium caeni	deviating average	1646	36.6048	38.2
Chryseobacterium daeguense	OK	1397	36.1359	36.8
Chryseobacterium formosense	missing	3231	34.785
Chryseobacterium gallinarum	missing	3425	37.2732
Chryseobacterium gleum	too broad	905	36.8144		33	38
Chryseobacterium greenlandense	too broad	3232	34.0877		39.6	41.6
Chryseobacterium gregarium	OK	1409	39.3205	38.4
Chryseobacterium indologenes	OK	2824	37.1965	37.7
Chryseobacterium jeonii	deviating average	3233	34.936	36
Chryseobacterium koreense	deviating boundary	3117	40.1246		41.2	41.6
Chryseobacterium kwangjuense	deviating average	3831	38.4819	40.2
Chryseobacterium luteum	missing	3234	37.3059
Chryseobacterium palustre	deviating average	1468	41.4917	43
Chryseobacterium piperi	deviating average	3236	35.2294	38.6
Chryseobacterium soli	deviating average	3237	36.4309	39.9
Chryseobacterium solincola	deviating average	3238	39.5193	40.9
Chryseobacterium vrystaatense	OK	3239	37.0592	37.1
Coprobacter fastidiosus	OK	3788	38.3229	38.5
Coprobacter secundus	OK	3694	37.8229	37.8
Coraliomargarita akajimensis	OK	24	53.6018	53.9
Croceibacter atlanticus	OK	195	33.9		34.7	34.9
Croceitalea dokdonensis	deviating average	3240	41.8838	66.5
Crocinitomix catalasitica	OK	1780	34.0811	35
Cyclobacterium amurskyense	deviating average	3259	38.3108	41.3
Cyclobacterium marinum	deviating average	202	38.1461	33.7
Cyclobacterium qasimii	deviating average	3380	38.7538	40.5
Cytophaga aurantiaca	too broad	1168	37.0746		37	42
Cytophaga hutchinsonii	missing	204	38.8465
Dokdonia donghaensis	OK	3241	38.1717	38
Draconibacterium orientale	OK	2702	41.3111	42
Draconibacterium sediminis	OK	3768	40.941	40.9
Dyadobacter alkalitolerans	OK	1507	45.6692	46.3
Dyadobacter beijingensis	deviating average	1339	52.0844	49.2
Dyadobacter crusticola	deviating average	1808	46.7341	48
Dyadobacter fermentans	deviating average	33	51.545	48
Dyadobacter ginsengisoli	deviating average	1993	49.0358	48
Dysgonomonas capnocytophagoides	OK	1654	37.7352	38
Dysgonomonas gadei	missing	2806	39.6072
Dysgonomonas mossii	deviating average	1144	37.4735	38.5
Echinicola pacifica	deviating boundary	1142	43.8191		44	45
Echinicola vietnamensis	deviating average	203	44.7537	45.9
Elizabethkingia anophelis	missing	3407	35.3669
Elizabethkingia meningoseptica	OK	3235	36.5835	37.1
Empedobacter brevis	too broad	1330	32.7615		31	33
Emticicia oligotrophica	deviating average	205	35.5831	36.9
Epilithonimonas tenax	OK	1525	37.5591	37.5
Eudoraea adriatica	OK	1360	38.2523	38.9
Fibrella aestuarina	OK	3262	56.4397	56.5
Fibrisoma limi	OK	3137	52.6974	52
Flavihumibacter petaseus	deviating average	2826	49.2669	48.1
Flavihumibacter solisilvae	deviating average	3767	47.0005	49.5
Flavisolibacter ginsengisoli	deviating average	2055	40.6222	42.7
Flavisolibacter ginsengiterrae	deviating average	2113	41.3119	43
Flavobacterium akiainvivens	OK	3566	43.8057	44.2
Flavobacterium antarcticum	deviating average	1089	34.9688	38
Flavobacterium aquatile	missing	3242	32.2282
Flavobacterium beibuense	OK	3243	37.7101	38.6
Flavobacterium cauense	OK	3244	38.1731	37.7
Flavobacterium daejeonense	OK	1454	34.6546	35
Flavobacterium denitrificans	OK	1425	34.0545	34.6
Flavobacterium enshiense	deviating average	3837	37.7311	34.4
Flavobacterium filum	OK	1445	33.8226	34.2
Flavobacterium frigidarium	OK	1411	34.0777	35
Flavobacterium fryxellicola	deviating boundary	3245	34.5875		35.2	35.9
Flavobacterium gelidilacus	OK	1446	30.0314		30	30.4
Flavobacterium hibernum	OK	3247	33.1563	34
Flavobacterium hydatis	deviating average	3248	32.6632	33.7
Flavobacterium indicum	OK	1049	31.3836	31
Flavobacterium johnsoniae	OK	979	34.1129	34.1
Flavobacterium limnosediminis	OK	3875	38.5281	38.5
Flavobacterium reichenbachii	OK	3249	33.6178	34.3
Flavobacterium rivuli	OK	1274	39.6264	40.4
Flavobacterium saliperosum	deviating average	3251	39.59	41
Flavobacterium sasangense	OK	1842	32.3423	32.5
Flavobacterium seoulense	OK	3438	33.2497	33.25
Flavobacterium soli	OK	1350	36.089	36.9
Flavobacterium subsaxonicum	deviating average	1588	41.6153	43.3
Flavobacterium suncheonense	deviating average	1567	40.5423	39
Flavobacterium swingsii	OK	1932	32.5982	33.3
Flavobacterium tegetincola	OK	1484	34.9769	34
Flavobacterium terrigena	deviating average	1933	31.1533	38.2
Flectobacillus major	deviating boundary	1077	37.7699		39.5	40.3
Flexibacter elegans	OK	1561	47.9445	48
Flexibacter litoralis	OK	207	30.6718	30
Flexibacter roseolus	too broad	1401	42.1758		34.5	38
Flexithrix dorotheae	OK	1167	36.3442	35.6
Fluviicola taffensis	OK	108	36.4947	37.2
Formosa agariphila	deviating boundary	3252	33.4631		35	36
Gaetbulibacter saemankumensis	OK	1587	34.3151		34.7	34.9
Galbibacter marinus	OK	3735	37.0376	38
Gelidibacter mesophilus	too broad	1378	36.852		38.8	40.3
Gillisia limnaea	too broad	1067	37.6146		37.8	38.9
Gimesia maris	OK	2918	50.4537	50
Gracilimonas tropica	OK	1177	42.9454	42.7
Gramella echinicola	deviating average	1604	36.9106	39.6
Gramella portivictoriae	OK	1597	39.5895	39.9
Haliscomenobacter hydrossis	missing	103	47.1031
Hallella seregens	deviating average	1709	55.9801	58
Hymenobacter aerophilus	too broad	1319	62.0865		60	63
Hymenobacter daecheongensis	OK	2031	61.2057	62.2
Hymenobacter norwichensis	missing	1596	56.4127
Hymenobacter psychrotolerans	OK	2095	60.7742	60
Hymenobacter roseosalivarius	too broad	1055	56.3844		55	61
Ignavibacterium album	OK	224	33.9331	33.5
Imtechella halotolerans	deviating boundary	3364	35.503		45.6	46.6
Indibacter alkaliphilus	too broad	3260	39.6773		41.7	43.7
Joostella marina	deviating average	1071	33.5949	30.1
Kordia algicida	OK	907	34.2634	34
Leadbetterella byssophila	deviating average	50	40.4136	33
Leeuwenhoekiella blandensis	deviating average	3253	39.7579	42.5
Leeuwenhoekiella marinoflava	OK	2100	37.5055	38
Lewinella cohaerens	OK	1124	44.9975	45
Lewinella persica	deviating average	1130	51.577	53
Lunatimonas lonarensis	OK	3624	46.8082	46.8
Mangrovimonas yunxiaonensis	OK	3731	39.236	38.6
Maribacter antarcticus	OK	1755	37.4263	37.1
Maribacter dokdonensis	OK	3254	35.9522	36.1
Mariniradius saccharolyticus	deviating average	3597	46.6801	45.6
Marivirga tractuosa	OK	134	35.5168	36.1
Melioribacter roseus	OK	2696	41.3281	41
Mesoflavibacter zeaxanthinifaciens	OK	1517	31.4104	32
Mesonia mobilis	OK	1380	35.1814	36.1
Microscilla marina	deviating average	2827	40.6382	45
Mucilaginibacter gotjawali	OK	3834	43.1552	43.1
Mucilaginibacter paludis	deviating average	833	42.8582	46.1
Muricauda lutaonensis	too broad	3255	44.9687		45.4	47.4
Muricauda ruestringensis	OK	122	41.358	41
Myroides odoratus	too broad	1065	35.8102		35	38
Niabella aurantiaca	deviating average	1185	48.6355	45
Niabella soli	OK	1010	45.2375	45
Niastella koreensis	OK	200	44.8697	45.8
Niastella yeongjuensis	OK	1966	44.5084	44.3
Nitritalea halalkaliphila	OK	3261	48.5826	49
Nonlabens marinus	deviating average	3098	39.6595	41.7
Odoribacter laneus	deviating average	2807	40.5461	42.4
Odoribacter splanchnicus	missing	97	43.3585
Olivibacter sitiensis	OK	1121	44.634	45.6
Opitutus terrae	deviating average	637	65.3411	74
Ornithobacterium rhinotracheale	OK	196	37.2176	38
Owenweeksia hongkongensis	deviating boundary	137	40.2335		39.1	40.1
Paludibacter propionicigenes	OK	60	38.8567	39.3
Parabacteroides distasonis	deviating average	185	45.0596	44
Parabacteroides goldsteinii	OK	2799	43.3528	43
Parabacteroides gordonii	OK	1547	44.4279	44.6
Parabacteroides johnsonii	deviating average	2809	45.2016	47.6
Parabacteroides merdae	deviating average	2800	45.2938	44
Paraprevotella clara	OK	2810	48.1673	48.1
Paraprevotella xylaniphila	OK	2811	48.5122	49
Pedobacter ginsenosidimutans	OK	3398	38.6787	39
Pedobacter glucosidilyticus	deviating boundary	1424	34.381		37.2	37.6
Pedobacter heparinus	OK	61	42.0489		42	43
Pedobacter kyungheensis	deviating average	3661	40.4757	42.4
Pedobacter oryzae	OK	1375	37.7793	37.7
Phaeodactylibacter xiamenensis	OK	3400	51.0121	51
Phycisphaera mikurensis	OK	329	73.2189	73
Pirellula staleyi	missing	62	57.4647
Planctopirus limnophila	OK	63	53.6845	53.68
Polaribacter atrinae	OK	3672	30.3824	31.2
Polaribacter dokdonensis	OK	3256	30.0509	29.2
Polaribacter franzmannii	too broad	1994	32.4669		31	33
Polaribacter irgensii	deviating average	2825	34.5202	31
Pontibacter actiniarum	deviating average	1056	53.1376	48.7
Pontibacter korlensis	OK	3263	47.3443	48.2
Pontibacter roseus	OK	1143	52.6574		52	52.3
Porphyromonas asaccharolytica	too broad	184	52.4682		52	54
Porphyromonas bennonis	deviating average	1207	56.3218	58
Porphyromonas catoniae	deviating average	2808	50.988	49
Porphyromonas endodontalis	too broad	2796	47.5224		49	51
Porphyromonas gingivalis	deviating average	187	48.3593	47.1
Porphyromonas gulae	deviating average	1250	48.6095	51
Porphyromonas levii	too broad	1151	45.6894		46	48
Porphyromonas macacae	OK	1210	43.6088	43.7
Porphyromonas somerae	missing	1150	47.0562
Porphyromonas uenonis	OK	1677	52.7644	52.5
Prevotella albensis	too broad	1655	41.2317		39	43
Prevotella amnii	missing	1262	36.5649
Prevotella baroniae	deviating average	1656	53.0454	52
Prevotella bergensis	OK	2812	47.6131	48
Prevotella bivia	OK	826	39.86	40
Prevotella brevis	too broad	1781	48.7229		45	52
Prevotella bryantii	too broad	2813	39.0518		39	43
Prevotella buccae	deviating average	891	51.0135	50
Prevotella buccalis	OK	2790	45.3141		45	46
Prevotella copri	too broad	2814	44.8487		44.2	45.9
Prevotella corporis	too broad	1462	44.1412		43	46
Prevotella dentalis	too broad	192	55.8524		56	60
Prevotella denticola	too broad	1657	50.1057		49	51
Prevotella histicola	deviating average	2815	41.1672	43
Prevotella intermedia	too broad	1364	43.3319		45	47
Prevotella loescheii	too broad	1251	46.6225		46	48
Prevotella maculosa	OK	1324	47.3895	48
Prevotella marshii	deviating average	900	47.465	51
Prevotella melaninogenica	too broad	188	40.9833		37	41
Prevotella micans	OK	1178	45.4967	46
Prevotella multiformis	OK	901	51.5986	51.1
Prevotella multisaccharivorax	deviating average	138	48.306	49.9
Prevotella nanceiensis	deviating average	1101	38.3678	39.4
Prevotella nigrescens	too broad	902	42.581		40	44
Prevotella oralis	missing	896	44.5278
Prevotella oris	too broad	1234	43.837		42	46
Prevotella pallens	missing	2816	37.4456
Prevotella paludivivens	deviating average	1132	37.3215	39.2
Prevotella salivae	OK	2817	41.3513	41.3
Prevotella shahii	OK	2033	44.3406	44.3
Prevotella stercorea	OK	2818	48.9914	48.2
Prevotella timonensis	missing	1466	42.3819
Prevotella veroralis	OK	1235	41.8048	42.1
Prolixibacter bellariivorans	OK	1778	44.2081	44.9
Prosthecochloris aestuarii	missing	223	50.1051
Proteiniphilum acetatigenes	too broad	1259	43.1458		46.6	48.9
Pseudopedobacter saltans	too broad	110	36.5826		36	38
Pseudosphingobacterium domesticum	deviating average	1917	38.9423	42
Psychroflexus gondwanensis	deviating average	3246	35.7503	39
Psychroflexus torquis	deviating boundary	197	34.5253		32	33
Psychroflexus tropicus	too broad	1260	36.5493		34.2	35.8
Psychroserpens burtonensis	too broad	1481	33.4107		27	29
Rhodonellum psychrophilum	deviating average	1293	41.8285	44.2
Rhodopirellula baltica	OK	327	55.4033	55
Rhodothermus marinus	OK	64	64.3039	64
Riemerella anatipestifer	OK	98	35.0101	35
Riemerella columbina	OK	1218	35.9965	36
Rikenella microfusus	too broad	1074	57.0046		59.5	60.7
Robiginitalea biformata	deviating boundary	198	55.2933		56.2	56.6
Roseivirga echinicomitans	deviating average	3265	40.0378	41.3
Roseivirga ehrenbergii	deviating boundary	3264	39.3256		40	41
Roseivirga spongicola	deviating average	3266	40.2202	43.7
Rubinisphaera brasiliensis	OK	326	56.4486	56.45
Rubritalea marina	OK	1253	51.5596	50.9
Rubritalea squalenifaciens	OK	2078	51.9742	52.6
Rudanella lutea	OK	1214	54.3513	55
Rufibacter tibetensis	OK	3447	47.4261	46.8
Runella limosa	deviating average	1670	44.2702	42.7
Runella slithyformis	deviating boundary	119	46.5897		49.3	49.6
Runella zeae	deviating average	1575	42.1441	49
Saccharicrinis fermentans	OK	1076	37.563	37.56
Salegentibacter flavus	deviating boundary	1923	39.7833		39.9	40.9
Salinibacter ruber	OK	208	66.1348	66.5
Salinimicrobium terrae	deviating average	1338	40.3601	42.8
Salinimicrobium xinjiangense	OK	1482	41.2725	42.1
Salisaeta longa	OK	1211	63.4694	62.9
Segetibacter koreensis	deviating average	1196	37.4147	40.4
Siansivirga zeaxanthinifaciens	OK	3356	33.5339	33.7
Singulisphaera acidiphila	OK	328	62.2335	62.23
Solitalea canadensis	OK	206	37.3085	37
Sphingobacterium multivorum	deviating average	2109	39.8875	42.2
Sphingobacterium spiritivorum	OK	906	39.8058	40
Sphingobacterium thalpophilum	deviating average	1841	43.5801	41.7
Spirosoma linguale	too broad	72	50.1489		51	52.9
Spirosoma luteum	OK	1159	50.7277	50.2
Spirosoma panaciterrae	deviating average	1182	48.9051	50.1
Spirosoma spitsbergense	deviating average	1170	50.4118	49.1
Sporocytophaga myxococcoides	missing	1702	36.1931
Tamlana sedimentorum	deviating average	3861	32.9098	31.3
Tannerella forsythia	OK	186	46.976	46
Tenacibaculum ovolyticum	OK	1392	29.5482	30.3
Terrimicrobium sacchariphilum	deviating average	3375	60.1898	46.3
Terrimonas ferruginea	OK	1391	48.0833	48.9
Thermonema rossianum	deviating average	1438	48.7827	50.9
Vitellibacter soesokkakensis	deviating average	3705	37.8486	38.9
Vitellibacter vladivostokensis	OK	3257	40.7602	41.3
Weeksella virosa	deviating average	89	35.9217	37
Winogradskyella psychrotolerans	too broad	3757	33.4848		33.5	35.9
Zobellia galactanivorans	OK	3258	42.7796	43
Zunongwangia profunda	OK	199	36.2185	35.8
